# Supplementary material for: Benefit-Risk Reporting for FDA-Cleared Artificial Intelligence−Enabled Medical Devices
Source: JAMA Health Forum. 2025 Sep 26;6(9):e253351. doi: 10.1001/jamahealthforum.2025.3351 (PMC12475944; doi:10.1001/jamahealthforum.2025.3351)
Supplement: Supplement 2. — Characteristics of FDA-Cleared Artificial Intelligence/Machine Learning-Enabled Medical Devices, 1995-2023 [file jamahealthforum-e253351-s002.xlsx]

## Sheet: Supplement
Lin JC, Jain B, Iyer JM, et al. Benefit-risk reporting for FDA-cleared artificial intelligence−enabled medical devices. JAMA Health Forum. Published online September 26, 2025. doi:10.1001/jamahealthforum.2025.3351
Device Name	Company	Submission Number	Pathway	Date of Final Decision	FDA Class	Study Design	Data Collection	Sites	Sample Size	Data Available Online
CellaVision DM96 Automatic Hematology Analyzer	Cella Vision AB	K033840	510(k)	2004-02-10	II		NR	NR	NR	No
BioPlex 2200 Medical Decision Support Software (MDSS) on the BioPlex 2200 Multi-Analyte Detection System	Bio-Rad Laboratories	K043341	510(k)	2005-10-27	II	Case-control	Prospective	3	NR	No
UniCel DxH 800 Coulter Cellular Analysis System	Beckman Coulter, Inc.	K120771	510(k)	2013-03-22	II		NR	NR	NR	No
Ysio Max	Siemens Medical Solutions USA, Inc.	K133259	510(k)	2014-01-24	II		NR	NR	NR	No
Dario Blood Glucose Monitoring System	LabStyle Innovations Ltd.	K150817	510(k)	2015-12-21	II	Comparative	NR	NR	NR	No
ClearView CCAD	ClearView Diagnostics Inc.	K161959	510(k)	2016-12-28	II	Comparative	Retrospective	NR	1431	No
Reveal LINQ	Medtronic, Inc.	K162855	510(k)	2017-02-23	II		NR	NR	NR	No
BladderScan Prime PLUS System	Verathon Incorporated	K172356	510(k)	2017-09-15	II		NR	NR	NR	No
EyeBOX	Oculogica, Inc.	DEN170091	De Novo	2018-12-28	II	Case-control	Retrospective	NR	282	No
SOZO	ImpediMed Limited	K180126	510(k)	2018-04-16	II		NR	NR	NR	No
DR 800 With MUSICA Dynamic	Agfa HealthCare N.V.	K180589	510(k)	2018-04-05	II		NR	NR	NR	No
Embrace	Empatica Srl	K181861	510(k)	2018-12-20	II	Cohort	Prospective	1	141	No
Centricity Universal Viewer	GE Healthcare	K182419	510(k)	2018-12-14	II		NR	NR	NR	No
SIGNA Premier	GE Medical Systems, LLC	K183231	510(k)	2019-01-18	II	Comparative	NR	NR	NR	No
Raystation	Raysearch Laboratories Ab (Publ)	K190387	510(k)	2019-06-19	II		NR	NR	NR	No
Sight OLO	Sight Diagnostics Ltd.	K190898	510(k)	2019-11-01	II	Cohort	Retrospective	3	679	No
Syngo.Via RT Image Suite	Siemens Medical Solutions USA, Inc.	K192065	510(k)	2019-09-18	II	Comparative	Retrospective	NR	32	No
Merge PACS	Merge Healthcare Incorporated	K192455	510(k)	2019-10-17	II		NR	NR	NR	No
Accelerate Pheno System, Accelerate Phenotest Bc Kit	Accelerate Diagnostics, Inc.	K192665	510(k)	2020-09-15	II	Cohort	Prospective	NR	115	No
Aquilion Prime SP (TSX-303B8) V10.2 with AiCE-I	Canon Medical Systems Corporation	K192832	510(k)	2020-02-21	II		NR	NR	NR	No
Biograph Horizon PET/CT	Siemens Medical Solution USA, Inc.	K193178	510(k)	2020-02-12	II		NR	NR	NR	No
Biograph Vision, Biograph MCT Family Of PET/CTs	Siemens Medical Solutions USA, Inc.	K193248	510(k)	2020-02-14	II		NR	NR	NR	No
Vivid S60N, Vivid S70N	GE Medical Systems Ultrasound and Primary Care Diagnostics, LLC	K200497	510(k)	2020-07-16	II		NR	NR	NR	No
Raystation	Raysearch Laboratories Ab (Publ)	K200569	510(k)	2020-09-24	II		NR	NR	NR	No
Caption Interpretation Automated Ejection Fraction Software	Caption Health	K200621	510(k)	2020-07-22	II	Comparative	NR	NR	NR	No
Revolution Ascend	GE Healthcare Japan Corporation	K203169	510(k)	2020-11-20	II		NR	NR	NR	No
Cartesion Prime (PCD-1000A/3) V10.8	Canon Medical Systems Corporation	K203314	510(k)	2021-04-23	II	Cross-sectional	NR	NR	5	No
MAGNETOM Vida, MAGNETOM Sola, MAGNETOM Lumina, MAGNETOM Altea with syngo MR XA31A	Siemens Medical Solutions USA, Inc.	K203443	510(k)	2021-03-31	II		NR	NR	NR	Yes
MAGNETOM Free.Max	Siemens Medical Solutions USA, Inc.	K210611	510(k)	2021-07-01	II		NR	NR	12	No
RayStation 10.1	RaySearch Laboratories AB (publ)	K210645	510(k)	2021-06-29	II	Cohort	NR	NR	NR	No
syngo.via RT Image Suite	Siemens Medical Solutions USA Inc.	K211379	510(k)	2021-07-30	II	Cross-sectional	NR	NR	NR	No
Philips Incisive CT	Philips Healthcare (Suzhou) Co., Ltd.	K212441	510(k)	2022-04-27	II		NR	NR	NR	No
Aplio a550, Aplio a450, and Aplio a, Diagnostic Ultrasound System, Software V6.5	Canon Medical Systems Corporation	K212960	510(k)	2022-03-22	II		NR	NR	NR	No
Achieva, Ingenia, Ingenia CX, Ingenia Elition and Ingenia Ambition MR Systems	Philips Medical Systems Nederland B.V.	K213583	510(k)	2022-05-16	II		NR	NR	NR	No
RayStation 11B	RaySearch Laboratories AB (publ)	K220141	510(k)	2022-04-15	II		NR	NR	NR	No
Vivid S60N, Vivid S70N	GE Medical Systems Ultrasound and Primary Care Diagnostics,	K220619	510(k)	2022-07-15	II	Cross-sectional	Retrospective	NR	135	No
Venue Go	GE Medical Systems Ultrasound and Primary Care Diagnostics	K220800	510(k)	2022-06-21	II	Cross-sectional	Retrospective	NR	3776	No
LINQ II Insertable Cardiac Monitor	Medtronic, Inc.	K221962	510(k)	2022-08-25	II		Retrospective	NR	NR	NR
MAGNETOM Amira; MAGNETOM Sempra	Siemens Medical Solutions USA Inc.	K223343	510(k)	2023-03-28	II		NR	NR	NR	No
CARESCAPE Canvas 1000, CARESCAPE Canvas Smart Display, CARESCAPE Canvas D19, F2 Frame (F2-01)	GE Healthcare Finland Oy	K223531	510(k)	2023-04-06	II		NR	NR	NR	No
PAPNET Testing System	Neuromedical Systems, Inc.	P940029	Premarket Approval	1995-11-08	II	Cohort	Retrospective	6	1247	Yes
Compumedics Sleep Monitoring System	Computmedics Sleep Pty. Ltd.	K955841	510(k)	1997-03-11	II		NR	NR	NR	No
DiffMaster Octavia Automatic Hematology Analyzer	CellaVision AB	K003301	510(k)	2001-03-15	II	Comparative	NR	NR	NR	No
CellaVision DM96 with the body fluid application	Cella Vision AB	K080595	510(k)	2008-12-05	II		NR	NR	NR	No
IB Neuro, Version 1.0	Imaging Biometrics, LLC	K080762	510(k)	2008-05-15	II		NR	NR	NR	NR
Pathwork Tissue of Origin Test	Pathwork Diagnostics Inc.	K080896	510(k)	2008-07-30	II		NR	4	545	No
Visensia	OBS Medical	K081140	510(k)	2008-07-17	II		NR	NR	NR	No
Quantra	Hologic, Inc.	K082483	510(k)	2008-09-12	II		NR	NR	NR	No
EasyCell	Medica Corporation	K092116	510(k)	2010-05-12	II	Comparative	Prospective	3	304	No
CellaVision® DM1200 with the body fluid application	CellaVision AB	K102778	510(k)	2011-09-16	II	Comparative	Prospective	2	260	No
DeltaView Model 2.1	Riverain Medical Group,Llc	K111776	510(k)	2011-12-28	II	Cohort	Retrospective	NR	NR	No
AlphaPoint Imaging Software	RadLogics, Inc.	K120161	510(k)	2012-04-13	II		NR	NR	NR	No
Tissue of Origin Test Kit FFPE	Pathwork Diagnostics, Inc.	K120489	510(k)	2012-05-17	II		NR	NR	NR	No
ClearRead +Confirm	Riverain Technologies	K123526	510(k)	2012-12-27	II	Cohort	NR	NR	NR	No
Vitek MS	Biomerieux, Inc.	DEN130013	De Novo	2013-08-21	II		Prospective	5	7068	No
MALDI Biotyper CA (MBT-CA) System	Bruker Daltonics, Inc.	K130831	510(k)	2013-11-21	II	Comparative	NR	4	2263	Yes
BrainScope Ahead 100	BrainScope Company, Inc.	DEN140025	De Novo	2014-11-17	II	Case-control	Prospective	11	552	No
Hepatic VCAR	GE Medical Systems SCS	K133649	510(k)	2014-04-22	II		NR	NR	NR	No
Lung Density Analysis	Imbio LLC	K141069	510(k)	2014-09-17	II		NR	NR	NR	No
CVI42	Circle Cardiovascular Imaging Inc	K141480	510(k)	2014-08-22	II		NR	NR	NR	No
Quantra	Hologic, Inc.	K142037	510(k)	2014-10-10	II	Comparative	Retrospective	NR	NR	No
IRIS Intelligent Retinal Imaging System	IRIS Intelligent Retinal Imaging Systems, LLC	K141922	510(k)	2015-02-27	II		NR	NR	NR	No
Personalized Physiology Analytics Engine Software	VGBio, Inc. (DBA PhysIQ)	K142512	510(k)	2015-06-11	II	Case-control	Prospective	NR	NR	No
EndoTool SubQ	Monarch Medical Technologies	K142918	510(k)	2015-04-24	II		NR	NR	NR	No
SnoreSounds	Appian Medical Inc.	K150102	510(k)	2015-11-05	II		NR	NR	NR	No
FFRct	HeartFlow, Inc.	K152733	510(k)	2016-01-13	II		Prospective	11	254	No
Quantib Brain 1	Quantib BV	K153351	510(k)	2016-06-17	II	Case-control	Retrospective	Multiple	30	No
Volpara Imaging Software	Matakina Technology Ltd.	K153427	510(k)	2016-01-07	II		NR	NR	NR	No
Steth IO	Stratoscientific, Inc.	K160016	510(k)	2016-07-15	II		NR	NR	NR	No
Cydar EV	Cydar Ltd.	K160088	510(k)	2016-07-07	II	Cross-sectional	NR	Multiple	NR	No
Triton System	Gauss Surgical Inc.	K160338	510(k)	2016-08-05	II		NR	NR	NR	No
Tyto Stethoscope	Tyto Care Ltd.	K160401	510(k)	2016-10-19	II		NR	NR	NR	No
Ahead 300	Brainscope Company Inc.	K161068	510(k)	2016-09-22	II	Comparative	NR	NR	720	No
Icobrain	Icometrix	K161148	510(k)	2016-08-09	II	Comparative	Retrospective	NR	349	No
ClearRead CT	Riverain Technologies, LLC	K161201	510(k)	2016-09-09	II	Cohort	NR	NR	NR	No
CT CoPilot	Zepmed, LLC	K161322	510(k)	2016-12-07	II		NR	NR	NR	No
LVivo Software Application	DiACardio, Ltd.	K161382	510(k)	2016-07-28	II	Cross-sectional	Retrospective	1	NR	No
PixelShine	AlgoMedica	K161625	510(k)	2016-09-19	II		NR	NR	NR	No
FFRct v2.0	HeartFlow, Inc.	K161772	510(k)	2016-08-24	II		Prospective	Multiple	NR	No
One Drop Blood Glucose Monitoring System	AgaMatrix Inc.	K161834	510(k)	2016-11-30	II		NR	NR	NR	No
Clarius Ultrasound System	Clarius Mobile Health Corp.	K163138	510(k)	2016-11-30	II		NR	NR	NR	No
QVCAD System	QView Medical, Inc.	P150043	Premarket Approval	2016-11-09	II	Cohort	Retrospective	1	185	No
23andMe Personal Genome Service (PGS) Genetic Health Risk Test for Hereditary Thrombophilia	23andMe, Inc.	DEN160026	De Novo	2017-04-06	II	Cohort	Prospective	NR	NR	No
QuantX	Quantitative Insights, Inc	DEN170022	De Novo	2017-07-19	II	Case-control	Retrospective	1	652	No
EnsoSleep	EnsoData, Inc.	K162627	510(k)	2017-03-31	II	Cross-sectional	Retrospective	1	72	No
SIS Software	Surgical Information Sciences, Inc.	K162830	510(k)	2017-02-14	II	Comparative	Retrospective	1	34	No
Quantib Brain 1.2	Quantib BV	K163013	510(k)	2017-01-06	II		NR	NR	NR	No
Arterys Cardio DL	Arterys Inc.	K163253	510(k)	2017-01-05	II		NR	NR	NR	No
SpectralMD DeepView Wound Imaging System 2.0	SpectralMD, Inc.	K163339	510(k)	2017-08-17	II		NR	NR	NR	No
Lung Vision	Body Vision Medical Ltd.	K163622	510(k)	2017-05-11	II		NR	NR	NR	No
Quantra	Hologic, Inc.	K163623	510(k)	2017-10-20	II		Retrospective	NR	230	No
MATRx Plus	Zephyr Sleep Technologies	K163665	510(k)	2017-05-05	II		NR	NR	NR	No
Rooti Rx ECG Event Recorder, Rooti Link APP Software	Rooti Labs Ltd.	K163694	510(k)	2017-11-07	II		NR	NR	NR	No
AmCAD-UV	AmCad BioMed Corporation	K170069	510(k)	2017-04-26	II		NR	NR	NR	No
UNiD Spine Analyzer	Medicrea International	K170172	510(k)	2017-05-24	II		NR	NR	NR	No
SmartTarget	SmarTarget, Ltd.	K170250	510(k)	2017-06-07	II		NR	NR	NR	No
CardioLogs ECG Analysis Platform	Cardiologs Technologies	K170568	510(k)	2017-06-26	II		NR	NR	NR	No
Syngo Application Software	Siemens Medical Solutions, USA, Inc.	K170747	510(k)	2017-06-09	II		NR	NR	NR	No
NeuroQuant	CorTechs Labs, Inc	K170981	510(k)	2017-09-07	II	Comparative	NR	NR	NR	No
Advanced RBC Application	Cella Vision AB	K171315	510(k)	2017-08-01	II	Comparative	NR	NR	NR	No
Peerbridge Cor(TM) System	Peerbridge Health Inc.	K171936	510(k)	2017-09-27	II		NR	NR	NR	No
SOZO	ImpediMed Limited	K172122	510(k)	2017-08-11	II		NR	NR	NR	No
Clarius Ultrasound System	Clarius Mobile Health Corp.	K172385	510(k)	2017-09-14	II		NR	NR	NR	No
SOZO	ImpediMed Limited	K172507	510(k)	2017-12-22	II		NR	NR	NR	No
Infinitt PACS 7.0	Infinitt Healthcare Co.,Ltd.	K172803	510(k)	2017-10-27	II		NR	NR	NR	No
Radiomics App V1.0	Microsoft Corp.	K173420	510(k)	2017-12-27	II		NR	NR	NR	No
Acumen Hypotension Prediction Index (HPI) Feature Software	Edwards Lifesciences LLC	DEN160044	De Novo	2018-03-16	II		Prospective	NR	256	Yes
DreaMed Advisor Pro	DreaMed Diabetes, Ltd.	DEN170043	De Novo	2018-06-12	II	Comparative	Prospective	4	21	No
ContaCT	Viz.Al, Inc.	DEN170073	De Novo	2018-02-13	II	Case-control	Retrospective	2	300	No
IDx-DR	IDx, LLC	DEN180001	De Novo	2018-04-11	II	Case-control	Prospective	10	900	No
OsteoDetect	Imagen Technologies, Inc.	DEN180005	De Novo	2018-05-24	II	Comparative	Retrospective	NR	200	No
DM-Density	Densitas, Inc.	K170540	510(k)	2018-02-23	II		NR	NR	NR	No
WAVE Clinical Platform	Excel Medical Electronics, LLC	K171056	510(k)	2018-01-04	II		NR	NR	NR	No
CEREC Ortho Software	Dentsply Sirona	K171122	510(k)	2018-01-11	II		NR	NR	NR	No
CNeuro CMRI	Combinostics Oy	K171328	510(k)	2018-01-08	II	Comparative	NR	NR	1399	No
PeraServer and PeraTrend	PeraHealth, Inc.	K172959	510(k)	2018-05-01	II		Retrospective	NR	NR	No
HealthCCS	Zebra Medical Vision Ltd.	K172983	510(k)	2018-06-13	II		NR	NR	NR	No
DIP/U.S. Urine Analysis Test System	Healthy.io Ltd	K173327	510(k)	2018-07-18	II	Comparative	Prospective	NR	789	No
Quantitative Total Extensible Imaging (QTxi)	AIQ Solutions, Inc.	K173444	510(k)	2018-07-23	II		NR	NR	NR	No
Arterys Oncology Dl	Arterys Inc.	K173542	510(k)	2018-01-25	II		NR	NR	NR	No
DenSeeMammo	STATLIFE	K173574	510(k)	2018-06-26	II		NR	NR	NR	No
Illumeo System	Philips Medical Systems Technologies, Ltd	K173588	510(k)	2018-01-12	II		NR	NR	NR	No
IQMR	Medic Vision - Imaging Solutions Ltd	K173605	510(k)	2018-03-08	II		NR	NR	NR	No
AMRA Profiler	AMRA Medical AB	K173749	510(k)	2018-12-06	II		NR	NR	NR	No
EchoMD Automated Ejection Fraction Software	Bay Labs, Inc.	K173780	510(k)	2018-06-14	II		Retrospective	NR	300	No
Ventripoint Medical System Plus (VMS+)	Ventripoint Diagnostics, Ltd.	K173810	510(k)	2018-05-14	II		NR	NR	NR	No
LungQ Software	Thirona Corporation	K173821	510(k)	2018-06-05	II	Comparative	Retrospective	NR	250	No
FibriCheck	Qompium NV	K173872	510(k)	2018-09-28	II	Case-control	NR	NR	223	No
Quantib Brain	Quantib BV	K173939	510(k)	2018-03-09	II	Case-control	Retrospective	NR	45	No
NuVasive Pulse System	NuVasive, Incorporated	K180038	510(k)	2018-06-29	II		NR	NR	NR	No
UNID Spine Analyzer	Medicrea International	K180091	510(k)	2018-02-08	II		NR	NR	NR	No
Viz CTP	Viz.ai, Inc.	K180161	510(k)	2018-04-20	II	Comparative	Retrospective	NR	NR	Yes
TransEnterix Senhance Surgical System	TransEnterix, Inc	K180163	510(k)	2018-05-25	II	Cohort	Retrospective	NR	116	No
LensHooke X1 Pro Semen Quality Analyzer, LensHooke X1 Semen Quality Analyzer	Bonraybio Co., Ltd.	K180343	510(k)	2018-11-16	II	Comparative	NR	NR	NR	No
AI-ECG Platform	Shenzhen Carewell Electronics., Ltd.	K180432	510(k)	2018-11-19	II		NR	NR	NR	No
Venue	GE Medical Systems Ultrasound and Primary Care Diagnostics, LLC	K180599	510(k)	2018-05-02	II		NR	NR	NR	No
BriefCase	Aidoc Medical, Ltd.	K180647	510(k)	2018-08-01	II	Case-control	Retrospective	3	198	No
Clarius Ultrasound Scanner	Clarius Mobile Health Corp.	K180799	510(k)	2018-05-14	II		NR	NR	NR	No
AmCAD-UO	AmCad BioMed Corporation	K180867	510(k)	2018-12-28	II		NR	NR	NR	No
Vitrea CT Brain Perfusion	Vital Images, Inc.	K181247	510(k)	2018-11-20	II		NR	NR	NR	No
Athelas One	Athelas Inc.	K181288	510(k)	2018-11-05	II	Case-control	NR	3	312	No
Zio AT ECG Monitoring System, Zeus System	IRhythm Technologies, Inc.	K181502	510(k)	2018-08-29	II		NR	NR	NR	No
Workflow Box	Mirada Medical Ltd.	K181572	510(k)	2018-07-10	II		NR	NR	NR	No
Uscan	EchoNous, Inc.	K181574	510(k)	2018-07-10	II		NR	NR	NR	No
Vivid E80, Vivid E90, Vivid E95	GE Medical Systems Ultrasound and Primary Care Diagnostics, LLC	K181685	510(k)	2018-10-25	II		NR	NR	NR	No
Transpara	Screenpoint Medical Bv	K181704	510(k)	2018-11-21	II	Comparative	Retrospective	Multiple	NR	No
RightEye Vision System	RightEye, LLC	K181771	510(k)	2018-09-28	II		NR	NR	NR	No
Ziostation2	Ziosoft, Inc.	K181892	510(k)	2018-10-09	II		NR	NR	NR	No
icobrain	icometrix NV	K181939	510(k)	2018-11-06	II	Comparative	Retrospective	NR	544	No
Arterys MICA	Arterys Inc.	K182034	510(k)	2018-10-17	II		NR	NR	NR	No
FFRct v2.18	HeartFlow, Inc.	K182035	510(k)	2018-12-06	II		NR	NR	NR	No
Sense System with IBT Electrodes	Infinite Biomedical Technologies, LLC	K182112	510(k)	2018-10-05	II		NR	NR	NR	No
ISchemaView RAPID	ISchemaView, Inc.	K182130	510(k)	2018-12-27	II		NR	NR	NR	No
FFRangio System	CathWorks Ltd	K182149	510(k)	2018-12-19	II	Comparative	Retrospective	4	203	No
Accipiolx	MaxQ-Al Ltd.	K182177	510(k)	2018-10-26	II		Retrospective	30	360	No
Persyst 14 EEG Review And Analysis Software	Persyst Development Corporation	K182181	510(k)	2018-11-29	II		NR	NR	NR	No
FerriSmart Analysis System	Resonance Health Analysis Service Pty Ltd.	K182218	510(k)	2018-11-30	II		NR	NR	971	No
Volpara Imaging Software	Volpara Health Technologies Limited	K182310	510(k)	2018-09-21	II		NR	NR	NR	No
SubtlePET	Subtle Medical, Inc.	K182336	510(k)	2018-11-30	II		NR	NR	NR	No
PowerLook Tomo Detection V2 Software	ICAD Inc.	K182373	510(k)	2018-12-06	II	Comparative	Retrospective	NR	260	No
Quantib ND	Quantib BV	K182564	510(k)	2018-12-27	II	Comparative	Retrospective	NR	122	No
NvisionVLE Imaging System, NvisionVLE Optical Probe, NvisionVLE Inflation System	NinePoint Medical, Inc.	K182616	510(k)	2018-11-02	II	Comparative	Retrospective	18	1000	No
Cardio-TriTest v6.5	Cardio-Phoenix Inc.	K182790	510(k)	2018-12-14	II		NR	NR	NR	No
VascuCAP	Elucid Bioimaging Inc.	K183012	510(k)	2018-12-21	II	Comparative	Retrospective	NR	NR	No
Loop System	Spry Health, Inc.	K181352	510(k)	2019-03-29	II	Comparative	Prospective	NR	12	No
KardiaAI	AliveCor, Inc.	K181823	510(k)	2019-03-11	II		NR	NR	NR	No
D-Nav System	Hygieia, Inc	K181916	510(k)	2019-02-04	II		NR	NR	NR	No
EMurmur ID	CSD Labs GmbH	K181988	510(k)	2019-04-17	II	Comparative	Retrospective	NR	120	No
RhythmAnalytics	Biofourmis Singapore Pte. Ltd.	K182344	510(k)	2019-03-07	II		NR	NR	NR	No
ACR | LAB Urine Analysis Test System	Healthy.Io Ltd	K182384	510(k)	2019-07-26	II	Comparative	Prospective	3	435	No
Study Watch	Verily Life Sciences Llc	K182456	510(k)	2019-01-17	II	Comparative	NR	NR	NR	No
FluChip-8G Influenza A+B Assay	InDevR, Inc.	K182513	510(k)	2019-04-22	II		Retrospective	NR	759	No
KIDScore D3	Vitrolife A/S	K182798	510(k)	2019-07-19	II	Case-control	Retrospective	Multiple	1338	No
DeepCT	Deep01 Limited	K182875	510(k)	2019-07-10	II	Case-control	Retrospective	Multiple	260	No
Aquilion Precision (TSX-304A/1 And /2) V8.8 With AiCE	Canon Medical Systems Corporation	K182901	510(k)	2019-07-05	II		NR	NR	NR	No
SIS Software Version 3.3.0	Surgical Information Sciences, Inc.	K183019	510(k)	2019-03-19	II	Comparative	Retrospective	NR	68	No
Aquilion ONE (TSX-305A/6) V8.9 With AiCE	Canon Medical Systems Corporation	K183046	510(k)	2019-06-12	II		NR	NR	NR	No
MRCP+ V1.0	Perspectum Diagnostics Ltd	K183133	510(k)	2019-01-09	II	Cohort	NR	NR	NR	No
Critical Care Suite	GE Medical Systems, LLC	K183182	510(k)	2019-08-12	II	Comparative	Retrospective	Multiple	804	No
Deep Learning Image Reconstruction	GE Medical Systems, LLC	K183202	510(k)	2019-04-12	II	Comparative	Retrospective	NR	60	No
Bone VCAR (BVCAR)	GE Medical Systems SCS	K183204	510(k)	2019-04-08	II	Comparative	Retrospective	NR	NR	No
AI-Rad Companion (Cardiovascular)	Siemens Medical Solutions USA, Inc.	K183268	510(k)	2019-09-10	II	Cohort	Retrospective	Multiple	574	No
AI-Rad Companion (Pulmonary)	Siemens Medical Solutions USA, Inc.	K183271	510(k)	2019-07-26	II	Cohort	Retrospective	NR	>4500	No
AI Rad Companion (Engine)	Siemens Medical Solutions USA, Inc.	K183272	510(k)	2019-02-01	II		NR	NR	NR	No
RTHawk, HeartVista Cardiac Package	HeartVista, Inc.	K183274	510(k)	2019-10-18	II		NR	NR	NR	No
Biovitals Analytics Engine	Biofourmis Singapore Pte. Ltd	K183282	510(k)	2019-08-15	II	Comparative	Prospective	1	50	No
Cmtriage	Curemetrix, Inc	K183285	510(k)	2019-03-08	II	Cross-sectional	Retrospective	Multiple	1255	No
PhysIQ Heart Rhythm and Respiratory Module	PhysIQ, Inc	K183322	510(k)	2019-07-10	II	Comparative	Retrospective	NR	NR	No
PeraMobile and PeraWatch	PeraHealth, Inc.	K183370	510(k)	2019-09-11	II		NR	NR	NR	No
ClariCT AI	ClariPI Inc.	K183460	510(k)	2019-06-13	II		NR	NR	NR	No
D2P	3D Systems, Inc.	K183489	510(k)	2019-08-29	II		NR	NR	NR	No
Lung Vision System	Body Vision Medical Ltd.	K183593	510(k)	2019-04-18	II		NR	NR	NR	No
Acumen Hypotension Prediction Index - EV1000 Clinical Platform, Acumen Hypotension Prediction Index - Hemosphere Advanced Monitoring Platform, Acumen Hypotension Prediction Index, Hemosphere Advanced Monitoring Platform - Pressure	Edwards Lifeciences, LLC	K183646	510(k)	2019-05-21	II		NR	NR	NR	No
APAS Independence with Urine Analysis Module	Clever Culture Systems AG	K183648	510(k)	2019-05-15	II	Comparative	Retrospective	NR	350	No
Rx-1 Rhythm Express Remote Cardiac Monitoring System	Vivaquant Inc.	K183704	510(k)	2019-02-16	II		NR	NR	NR	No
WellDoc BlueStar	WellDoc, Inc	K190013	510(k)	2019-11-04	II		NR	NR	NR	No
Livermultiscan (LMSv3)	Perspectum Diagnostics Ltd	K190017	510(k)	2019-06-27	II		NR	NR	NR	No
Briefcase	Aidoc Medical, Ltd.	K190072	510(k)	2019-04-15	II	Case-control	Retrospective	3	184	No
MIMOSA Imager	MIMOSA Diagnostics Inc.	K190334	510(k)	2019-11-01	II	Comparative	NR	NR	39	No
HealthPNX	Zebra Medical Vision Ltd.	K190362	510(k)	2019-05-06	II	Cohort	Retrospective	Multiple	588	No
Healthich	Zebra Medical Vision Ltd.	K190424	510(k)	2019-06-13	II	Cohort	Retrospective	NR	427	No
Koios DS For Breast	Koios Medical, Inc.	K190442	510(k)	2019-07-03	II	RCT	Retrospective	NR	900	No
SOZO	ImpediMed Limited	K190529	510(k)	2019-11-25	II		NR	NR	NR	No
SurgicalAR	MEDIVIS, Inc.	K190764	510(k)	2019-05-13	II		NR	NR	NR	No
Brainscope TBI	BrainScope Company, Inc.	K190815	510(k)	2019-09-11	II	Case-control	Retrospective	NR	580	No
Cleerly Labs	Cleerly Inc	K190868	510(k)	2019-11-05	II		NR	NR	NR	No
BriefCase	Aidoc Medical, Ltd.	K190896	510(k)	2019-05-31	II	Case-control	Retrospective	3	186	No
HeartfFow FFRct Analysis	HeartFlow, Inc.	K190925	510(k)	2019-08-15	II		NR	NR	NR	No
MEDIP PRO	MEDICAL IP Co., Ltd.	K191026	510(k)	2019-11-07	II		NR	NR	NR	No
COMPLETE CONTROL System Gen2	Coapt, LLC	K191083	510(k)	2019-05-24	II		NR	NR	NR	No
EchoGo Core	Ultromics Ltd.	K191171	510(k)	2019-11-13	II		Retrospective	NR	376	No
Myo Plus	Otto Bock Healthcare Products GmbH	K191179	510(k)	2019-09-04	II		NR	NR	NR	No
CLARUS	Carl Zeiss Meditec, Inc	K191194	510(k)	2019-06-25	II	Comparative	Retrospective	NR	20	No
ABSI	EXINI Diagnostics AB	K191262	510(k)	2019-08-05	II	RCT	Prospective	241	721	No
RSI-MRI+	Multimodal Imaging Services Corporation (Dba HealthLytix)	K191278	510(k)	2019-11-19	II		Retrospective	NR	NR	No
RayCare 2.3	RaySearch Laboratories AB (Publ)	K191384	510(k)	2019-07-08	II		NR	NR	NR	No
Ventripoint Medical System Plus (VMS+) 3.0	Ventripoint Diagnostics Ltd.	K191493	510(k)	2019-10-16	II		NR	NR	NR	No
INtuition-Structural Heart Module	TeraRecon Inc.	K191585	510(k)	2019-07-12	II		NR	NR	NR	No
Qlab Advanced Quantification Software	Philips Healthcare	K191647	510(k)	2019-12-20	II		NR	NR	NR	No
SubtleMR	Subtle Medical Inc.	K191688	510(k)	2019-09-16	II	Comparative	Retrospective	NR	NR	No
CS-Series-FP Radiographic / Fluoroscopic Systems With Optional CA-100S / FluoroShield¿ (ROI Assembly)	Omega Medical Imaging, LLC	K191713	510(k)	2019-10-04	II		Prospective	NR	100	No
ProFound AI Software V2.1	ICAD Inc.	K191994	510(k)	2019-10-04	II	Case-control	Retrospective	1	694	No
Clarius Ultrasound Scanner	Clarius Mobile Health Corp.	K192107	510(k)	2019-08-29	II		NR	NR	NR	No
Koala	IB Lab Gmbh	K192109	510(k)	2019-11-05	II	Cohort	Retrospective	NR	6597	No
icobrain	icometrix NV	K192130	510(k)	2019-12-13	II	Comparative	Retrospective	NR	1081	No
PhantomMSK Trauma	OrthoGrid Systems Inc.	K192279	510(k)	2019-12-07	II		NR	NR	NR	No
Transpara	Screenpoint Medical B.V.	K192287	510(k)	2019-12-10	II		NR	NR	NR	No
SIS Software Version 3.6.0	Surgical Information Sciences, Inc.	K192304	510(k)	2019-09-13	II		NR	NR	NR	No
HealthCXR	Zebra Medical Vision Ltd.	K192320	510(k)	2019-11-26	II	Cohort	Retrospective	Multiple	554	No
BriefCase	Aidoc Medical, Ltd.	K192383	510(k)	2019-12-20	II	Cross-sectional	Retrospective	3	383	No
FFRangio	CathWorks Ltd	K192442	510(k)	2019-12-09	II		NR	NR	NR	No
QyScore Software	Qynapse	K192531	510(k)	2019-12-13	II		NR	NR	NR	No
NemoScan	Software Nemotec S.L.	K192571	510(k)	2019-12-11	II		NR	NR	NR	No
Syngo.CT CaScoring	Siemens Medical Solutions USA, Inc.	K192763	510(k)	2019-12-17	II		NR	NR	NR	No
7D Surgical System Cranial Biopsy and Ventricular Catheter Placement Application	7D Surgical Inc.	K192945	510(k)	2019-11-27	II		NR	NR	NR	No
Deep Learning Image Reconstruction	GE Healthcare Japan Corporation	K193170	510(k)	2019-12-13	II	Cohort	Retrospective	NR	60	No
Caption Guidance	Bay Labs, Inc.	DEN190040	De Novo	2020-02-07	II	Case-control	Prospective	1	50	No
Air Next	NuvoAir AB	K183089	510(k)	2020-01-02	II		NR	NR	NR	No
ADAS 3D	Galgo Medical S.L	K191125	510(k)	2020-01-15	II		NR	NR	NR	No
Broncholab	Fluidda Inc.	K191550	510(k)	2020-03-04	II		NR	NR	NR	No
Red Dot	Behold.AI Technologies Limited	K191556	510(k)	2020-02-28	II	Case-control	Retrospective	2	738	No
AccuContour	Xiamen Manteia Technology Ltd.	K191928	510(k)	2020-02-28	II	Case-control	Retrospective	NR	NR	No
Eko Analysis Software	Eko Devices Inc	K192004	510(k)	2020-01-15	II	Cross-sectional	Retrospective	NR	2117	No
THINQ	CorticoMetrics LLC	K192051	510(k)	2020-09-30	II	Cross-sectional	Retrospective	NR	645	No
CuraRad-ICH	CuraCloud Corp.	K192167	510(k)	2020-04-13	II	Case-control	Retrospective	296	388	No
Ethos Treatment Management, Ethos Treatment Planning, Ethos Radiotherapy System, Halcyon	Varian Medical Systems, Inc.	K192377	510(k)	2020-02-10	II		NR	NR	NR	No
SonoVision Ultrasound Imaging System	Tissue Differentiation Intelligence, LLC	K192388	510(k)	2020-03-12	II		NR	NR	NR	No
Study Watch with Irregular Pulse Monitor	Verily Life Sciences LLC	K192415	510(k)	2020-01-17	II	Comparative	NR	NR	NR	No
Arterys MICA	Arterys Inc.	K192437	510(k)	2020-03-25	II		NR	NR	NR	No
Vantage Galan 3T, MRT-3020, V6.0 With AiCE Reconstruction Processing Unit For MR	Canon Medical Systems Corporation	K192574	510(k)	2020-03-09	II	Case-control	Retrospective	NR	160	No
MR Image Post-Processing Software	Shanghai United Imaging Healthcare Co., Ltd	K192601	510(k)	2020-06-01	II		NR	NR	NR	NR
Bodyguardian Remote Monitoring System	Preventice Technologies, Inc.	K192732	510(k)	2020-03-26	II		NR	NR	NR	No
Aquilion ONE (TSX-306A/3) V10.0 With Spectral Imaging System	Canon Medical Systems Corporation	K192828	510(k)	2020-02-13	II	Comparative	Retrospective	NR	NR	No
MammoScreen	Therapixel	K192854	510(k)	2020-03-25	II	Cohort	Retrospective	1	240	No
InferRead Lung CT.AI	Beijing Infervision Technology Co.,Ltd.	K192880	510(k)	2020-07-02	II	Cohort	Retrospective	1	249	No
HealthVCF	Zebra Medical Vision Ltd.	K192901	510(k)	2020-05-12	II	Cohort	Retrospective	Multiple	611	No
Auto Positioning	GE Hangwei Medical Systems, Co., Ltd.	K192956	510(k)	2020-01-16	II		NR	NR	NR	No
icobrain-ctp	icometrix NV	K192962	510(k)	2020-02-28	II	Comparative	Retrospective	NR	NR	No
Ezra Plexo Software	Ezra AI Inc.	K192969	510(k)	2020-07-10	II	Cohort	NR	NR	150	No
Densitas Densityai	Densitas, Inc.	K192973	510(k)	2020-02-19	II		NR	NR	NR	No
Deep Recon	Shanghai United Imaging Healthcare Co., Ltd.	K193073	510(k)	2020-07-06	II		Retrospective	1	120	No
Rapid ICH	ISchemaView Incorporated	K193087	510(k)	2020-03-31	II	Case-control	Retrospective	Multiple	336	No
Vantage Orian 1.5T, MRT-1550, V6.0 With AiCE Reconstruction Processing Unit For MR	Canon Medical Systems Corporation	K193097	510(k)	2020-07-14	II	Cohort	NR	NR	160	No
MRCAT Brain	Philips Medical Systems MR Finland	K193109	510(k)	2020-01-24	II		NR	NR	NR	No
uMR 780	Shanghai United Imaging Healthcare Co., Ltd.	K193176	510(k)	2020-05-05	II		NR	NR	NR	No
HYPER DLR	Shanghai United Imaging Healthcare Co., Ltd.	K193210	510(k)	2020-08-04	II	Comparative	Retrospective	NR	1330	No
Syngo.CT Lung CAD	Siemens Medical Solutions, Inc	K193216	510(k)	2020-03-09	II		NR	NR	NR	No
AVIEW LCS	Coreline Soft Co., Ltd	K193220	510(k)	2020-05-05	II	Cohort	Retrospective	NR	16460	No
Transpara	Screenpoint Medical B.V.	K193229	510(k)	2020-03-05	II	Comparative	Retrospective	NR	240	No
Contour ProtégéAI	MIM Software, Inc.	K193252	510(k)	2020-07-02	II		Retrospective	NR	358	No
Al-Rad Companion (Musculoskeletal)	Siemens Medical Solutions USA, Inc.	K193267	510(k)	2020-03-16	II	Comparative	Retrospective	Multiple	140	No
Hepatic VCAR	GE Medical Systems SCS	K193281	510(k)	2020-03-20	II	Cross-sectional	Retrospective	NR	NR	No
Signa Premier	GE Healthcare (GE Medical Systems, LLC)	K193282	510(k)	2020-04-10	II	Cross-sectional	Retrospective	NR	NR	No
AI-Rad Companion Prostate MR	Siemens Medical Solutions USA Inc	K193283	510(k)	2020-07-30	II		NR	NR	NR	No
CorInsights MRI	ADM Diagnostics	K193287	510(k)	2020-11-20	II	Comparative	Retrospective	NR	80	No
FastStroke, CT Perfusion 4D	GE Medical Systems SCS	K193289	510(k)	2020-11-12	II		NR	NR	NR	No
AI-Rad Companion Brain MR	Siemens Medical Solutions USA, Inc.	K193290	510(k)	2020-06-17	II		NR	NR	NR	No
AI-Rad Companion Engine	Siemens Medical Solutions USA, Inc.	K193294	510(k)	2020-07-10	II		NR	NR	NR	No
BriefCase	Aidoc Medical, Ltd.	K193298	510(k)	2020-06-19	II	Case-control	Retrospective	3	184	No
AIMI-Triage CXR PTX	RADLogics, Inc.	K193300	510(k)	2020-04-08	II	Cross-sectional	Retrospective	Multiple	300	No
PROView	GE Medical Systems SCS	K193306	510(k)	2020-11-17	II		NR	NR	NR	No
NinesAI	Nines, Inc.	K193351	510(k)	2020-04-21	II		Retrospective	20	NR	No
FractureDetect (FX)	Imagen Technologies, Inc.	K193417	510(k)	2020-07-30	II	Cohort	Retrospective	NR	175	No
KOSMOS	EchoNous, Inc.	K193518	510(k)	2020-03-26	II		NR	NR	NR	No
AI-Rad Companion Organs RT	Siemens Medical Solutions USA, Inc.	K193562	510(k)	2020-11-06	II	Comparative	Retrospective	NR	113	No
Stethee Pro 1, Stethee Pro Software System	M3DICINE Pty Ltd.	K193631	510(k)	2020-10-09	II		NR	NR	NR	No
Viz ICH	Viz.Ai, Inc.	K193658	510(k)	2020-03-18	II	Case-control	Retrospective	2	261	No
AI-ECG Tracker	Shenzhen Carewell Electronics Co., Ltd.	K200036	510(k)	2020-03-20	II		NR	NR	NR	No
LVivo Software Application	DiA Imaging Analysis Ltd	K200232	510(k)	2020-06-23	II		Retrospective	1	226	No
Autocontour	Radformation, Inc.	K200323	510(k)	2020-10-30	II	Cohort	NR	NR	NR	No
MEDO ARIA	MEDO.ai	K200356	510(k)	2020-06-11	II		NR	NR	NR	No
CellaVision DC-1, CellaVision DC-1 PPA	CellaVision AB	K200595	510(k)	2020-10-16	II	Comparative	Prospective	3	598	No
EyeArt	Eyenuk, Inc	K200667	510(k)	2020-08-03	II	Cohort	Prospective	11	942	No
Vivid iq	GE Medical Systems Ultrasound and Primary Care Diagnostics, LLC	K200708	510(k)	2020-09-09	II		NR	NR	NR	No
AVIEW	Coreline Soft Co., Ltd.	K200714	510(k)	2020-08-26	II		NR	NR	NR	No
Vivid E80/ Vivid E90/ Vivid E95	GE Medical Systems Ultrasound and Primary Care Diagnostics, LLC	K200743	510(k)	2020-07-23	II		NR	NR	NR	No
Neuro.Al Algorithm	TeraRecon, Inc.	K200750	510(k)	2020-11-06	II		NR	NR	NR	No
Caption Guidance	Caption Health, Inc.	K200755	510(k)	2020-04-16	II		Retrospective	NR	NR	No
Rapid ASPECTS	ISchemaView Inc.	K200760	510(k)	2020-06-26	II	Comparative	Retrospective	1	50	No
RX-1 Rhythm Express Remote Cardiac Monitoring System	VivaQuant Inc.	K200833	510(k)	2020-09-02	II		NR	NR	NR	No
Vivid T8, Vivid T9	GE Medical Systems Ultrasound and Primary Care Diagnostics, LLC	K200851	510(k)	2020-09-09	II		NR	NR	NR	No
EchoPAC Software Only, EchoPAC Plug-In	GE Medical Systems Ultrasound and Primary Care Diagnostics, LLC	K200852	510(k)	2020-09-18	II		NR	NR	NR	No
CINA	AVICENNA.AI	K200855	510(k)	2020-06-24	II		Retrospective	3	1290	No
HALO	NICo-Lab B.V.	K200873	510(k)	2020-11-20	II	Cohort	Retrospective	NR	348	No
HealthMammo	Zebra Medical Vision Ltd.	K200905	510(k)	2020-07-16	II	Case-control	Retrospective	NR	835	No
QER	Qure.Ai Technologies	K200921	510(k)	2020-06-17	II	Case-control	Retrospective	Multiple	1320	No
QLAB Advanced Quantification Software	Philips Healthcare	K200974	510(k)	2020-06-03	II		NR	NR	NR	NR
Auto 3D Bladder Volume Tool	Butterfly Network, Inc.	K200980	510(k)	2020-06-11	II	Cross-sectional	Retrospective	NR	NR	No
Vida|Vision	Vida Diagnostics Inc.	K200990	510(k)	2020-08-07	II		NR	NR	NR	No
Genius AI Detection	Hologic, Inc.	K201019	510(k)	2020-11-18	II	Cross-sectional	Retrospective	NR	764	NR
BriefCase	Aidoc Medical, Ltd.	K201020	510(k)	2020-08-26	II	Case-control	Retrospective	2	268	No
HepaFat-AI	Resonance Health Analysis Services Pty Ltd.	K201039	510(k)	2020-12-07	II	Cross-sectional	Retrospective	2	145	No
Xeleris V Processing And Review Systems	GE Healthcare	K201103	510(k)	2020-09-25	II	Comparative	NR	NR	NR	No
syngo.via MI Workflows, syngo MBF	Siemens Medical Solutions USA, Inc.	K201195	510(k)	2020-11-18	II		NR	NR	NR	NR
Limbus Contour	Limbus Ai Inc.	K201232	510(k)	2020-08-13	II		NR	NR	NR	No
VX1	Volta Medical	K201298	510(k)	2020-09-16	II	Cohort	NR	8	200	No
X100 With Full Field Peripheral Blood Smear (Pbs) Application	Scopio Labs Ltd.	K201301	510(k)	2020-10-02	II	Case-control	Prospective	3	645	No
Accipiolx	MaxQ Al Ltd.	K201310	510(k)	2020-08-07	II	Cohort	Retrospective	NR	360	No
AVA (Augmented Vascular Analysis)	See-Mode Technologies Pte. Ltd.	K201369	510(k)	2020-09-16	II	Comparative	Retrospective	NR	205	No
syngo.via RT Image Suite	Siemens Medical Solutions USA, Inc.	K201444	510(k)	2020-08-13	II	Cohort	NR	NR	112	No
EchoGo Pro	Ultromics Ltd.	K201555	510(k)	2020-12-18	II	Comparative	NR	NR	NR	No
Tomtec-Arena	Tomtec Imaging Systems Gmbh	K201632	510(k)	2020-08-14	II		NR	NR	NR	No
A View LCS	Coreline Soft Co., Ltd.	K201710	510(k)	2020-10-16	II		NR	NR	NR	No
Deep Learning Image Reconstruction For Gemstone Spectral Imaging	GE Medical Systems, LLC	K201745	510(k)	2020-12-10	II	Comparative	Retrospective	NR	40	No
Caption Guidance	Caption Health	K201992	510(k)	2020-09-18	II		NR	NR	NR	No
WRDensity by Whiterabbit.ai	Whiterabbit.ai Inc.	K202013	510(k)	2020-10-30	II	Comparative	NR	NR	871	No
Lenshooke X1 Pro Semen Quality Analyzer, Lenshooke X1 Pro Se Semen Quality Analyzer	Bonraybio Co., Ltd.	K202089	510(k)	2020-10-28	II		NR	NR	NR	No
LiverMultiScan	Perspectum Ltd.	K202170	510(k)	2020-10-02	II	Cohort	Prospective	NR	NR	No
AI Metrics	AI Metrics, LLC	K202229	510(k)	2020-12-22	II		NR	NR	NR	No
Cleerly Labs V2.0	Cleerly, Inc.	K202280	510(k)	2020-10-02	II		NR	NR	NR	No
HealthJOINT	Zebra Medical Vision Ltd.	K202487	510(k)	2020-12-04	II	Comparative	Retrospective	NR	67	No
Quantib Prostate	Quantib BV	K202501	510(k)	2020-10-11	II	Comparative	NR	NR	NR	No
LVivo Seamless	DiA Imaging Analysis Ltd	K202546	510(k)	2020-09-29	II		NR	NR	NR	NR
Aquilion Exceed LB (TSX-202A/3) V10.6 With AiCE-I	Canon Medical Systems Corporation	K203042	510(k)	2020-12-10	II	Comparative	NR	NR	NR	No
BriefCase	Aidoc Medical, Ltd.	K203508	510(k)	2020-12-29	II		NR	NR	NR	No
Oxehealth Vital Signs	Oxehealth Limited	DEN200019	De Novo	2021-03-26	II	Cross-sectional	Prospective	NR	60	No
Analytic for Hemodynamic Instability (AHI)	Fifth Eye Inc.	DEN200022	De Novo	2021-03-01	II	Cross-sectional	Prospective	1	222	No
Feops HEARTguide	Feops NV	DEN200030	De Novo	2021-09-08	II	Comparative	Retrospective	5	60	No
Gili Pro Biosensor (Also Known as Gili Biosensor System)	Continuse Biometrics Ltd.	DEN200038	De Novo	2021-04-01	II	Case-control	Prospective	NR	130	No
GI Genius	Cosmo Artificial Intelligence - AI, Ltd.	DEN200055	De Novo	2021-04-09	II	RCT	Prospective	NR	700	No
Cognoa Asd Diagnosis Aid	Cognoa, Inc.	DEN200069	De Novo	2021-06-02	II	Cohort	Prospective	14	711	No
Paige Prostate	Paige.AI	DEN200080	De Novo	2021-09-21	II	Case-control	Retrospective	217	728	No
UAI Easytriage-Rib	Shanghai United Imaging Intelligence Co., Ltd.	K193271	510(k)	2021-01-15	II	Cross-sectional	Retrospective	NR	200	No
CLEWICU System (ClewICUserver and ClewICUnitor)	Clew Medical Ltd.	K200717	510(k)	2021-01-09	II	Cross-sectional	Retrospective	2	NR	No
Syngo.CT CaScoring	Siemens Medical Solutions USA, Inc.	K201034	510(k)	2021-05-14	II	Cross-sectional	NR	NR	NR	No
Visage Breast Density	Visage Imaging GmbH	K201411	510(k)	2021-01-29	II	Comparative	Retrospective	2	1200	No
Auto Lung Nodule Detection	Samsung Electronics Co.,Ltd.	K201560	510(k)	2021-08-31	II	Case-control	NR	NR	NR	No
Aquilion Lightning (TSX-036A/7) V10.2 With AiCE-I	Canon Medical Systems Corporation	K201836	510(k)	2021-01-12	II		NR	NR	NR	No
Truplan	Circle Cardiovascular Imaging Inc.	K202212	510(k)	2021-02-19	II		NR	NR	NR	No
Oncospace	Oncospace, Inc.	K202284	510(k)	2021-03-12	II	Comparative	Retrospective	NR	NR	NR
Optellum Virtual Nodule Clinic, Optellum Software, Optellum Platform	Optellum Ltd	K202300	510(k)	2021-03-05	II	Case-control	Retrospective	9	300	No
BoneMRI	MRIguidance B.V	K202404	510(k)	2021-12-22	II	Cross-sectional	Retrospective	NR	61	No
BrainInsight	Hyperfine Research, Inc.	K202414	510(k)	2021-01-07	II		NR	NR	NR	No
Eclipse II with Smart Noise Cancellation	Carestream Health, Inc.	K202441	510(k)	2021-04-02	II	Cross-sectional	NR	NR	NR	No
Zio ECG Utilization Software (ZEUS) System	iRhythm Technologies, Inc.	K202527	510(k)	2021-05-21	II		NR	NR	NR	No
ART-Plan	TheraPanacea	K202700	510(k)	2021-01-14	II		NR	NR	NR	No
Qmenta Care Platform Family	Mint Labs, Inc., D/B/A. QMENTA	K202718	510(k)	2021-06-16	II		NR	NR	15	No
Vantage Orian 1.5T, MRT-1550, V6.0	Canon Medical Systems Corporation	K202767	510(k)	2021-01-15	II	Comparative	NR	NR	NR	NR
DV.Target	DeepVoxel, Inc.	K202928	510(k)	2021-04-02	II	Comparative	Retrospective	NR	19	Yes
NinesMeasure	Nines, Inc.	K202990	510(k)	2021-02-25	II	Comparative	Retrospective	11	NR	No
BriefCase, RIB Fractures Triage (RibFx)	Aidoc Medical, Ltd.	K202992	510(k)	2021-04-14	II	Case-control	Retrospective	3	279	No
Synapse 3D, Synapse 3D Base Tools v6.1	Fujifilm Corporation	K203103	510(k)	2021-02-09	II		NR	NR	NR	No
SubtleMR	Subtle Medical, Inc.	K203182	510(k)	2021-02-26	II	Comparative	Retrospective	NR	NR	NR
AquilionONE(TSX‐306A/3)V10.4withSpectralImagingSystem	CanonMedicalSystemsCorporation	K203225	510(k)	2021-03-24	II	Cross-sectional	NR	NR	NR	No
VBrain	Vysioneer Inc.	K203235	510(k)	2021-03-19	II	Comparative	Retrospective	4	116	No
Imbio RV/LV Software	Imbio, LLC	K203256	510(k)	2021-03-09	II	Cross-sectional	NR	NR	NR	No
syngo.CT Lung CAD (Version VD20)	Siemens Healthcare GmbH	K203258	510(k)	2021-03-31	II	Case-control	NR	NR	232	No
Hepatica V1 (Hepatica V1.0.0)	Perspectum Ltd.	K203280	510(k)	2021-01-12	II	Cross-sectional	NR	NR	NR	No
Vantage Galan 3T, MRT-3020, V6.0 with AiCE Reconstruction Processing Unit for MR	Canon Medical Systems Corporation	K203323	510(k)	2021-03-04	II	Cross-sectional	Retrospective	NR	345	NR
HeartFlow Analysis	HeartFlow, Inc.	K203329	510(k)	2021-01-08	II		NR	NR	NR	No
uCT ATLAS with uWS-CT-Dual Energy Analysis	Shanghai United Imaging Healthcare Co., Ltd.	K203448	510(k)	2021-08-11	II		NR	NR	NR	No
AI Segmentation	Varian Medical Systems	K203469	510(k)	2021-04-19	II		NR	NR	NR	No
MEDO-Thyroid	MEDO DX Pte. Ltd.	K203502	510(k)	2021-04-23	II	Cohort	NR	NR	NR	No
Precise Position	Philips Healthcare (Suzhou) Co., Ltd.	K203514	510(k)	2021-06-17	II	Case-control	NR	NR	80	No
Saige-Q	DeepHealth, Inc.	K203517	510(k)	2021-04-16	II	Case-control	Retrospective	8	1333	No
AmCAD-UT	AmCad BioMed Corporation	K203555	510(k)	2021-09-08	II		NR	NR	NR	No
OTIS 2.1 Optical Coherence Tomography System, THiA Optical Coherence Tomography System	Perimeter Medical Imaging AI, Inc.	K203578	510(k)	2021-02-25	II		NR	NR	NR	No
QUIBIM Precision Prostate (qp-Prostate)	QUIBIM S.L.	K203582	510(k)	2021-02-04	II	Cross-sectional	Retrospective	3	157	No
Automatic Anatomy Recognition (AAR)	Quantitative Radiology Solutions, LLC	K203610	510(k)	2021-04-20	II		NR	NR	NR	No
MaxFOV 2	GE Medical Systems, LLC.	K203617	510(k)	2021-03-02	II	Cross-sectional	NR	NR	49	NR
IDx-DR	Digital Diagnostics Inc.	K203629	510(k)	2021-06-10	II		NR	NR	NR	No
RBknee	Radiobotics ApS	K203696	510(k)	2021-08-27	II	Cross-sectional	Retrospective	NR	4279	Yes
ClariSIGMAM	ClariPi Inc.	K203785	510(k)	2021-09-10	II	Comparative	NR	NR	837	NR
ProFound AI Software V3.0	iCAD Inc.	K203822	510(k)	2021-03-12	II	Comparative	NR	NR	NR	NR
HYPER AiR	Shanghai United Imaging Healthcare Co.,Ltd.	K210001	510(k)	2021-04-30	II	Comparative	NR	NR	NR	No
EnsoSleep	EnsoData, Inc.	K210034	510(k)	2021-06-16	II	Case-control	Retrospective	5	147	No
LVivo Software Application	DiA Imaging Analysis Ltd.	K210053	510(k)	2021-02-05	II	Case-control	Retrospective	NR	100	No
SIS System (Version 5.1.0)	Surgical Information Sciences, Inc.	K210071	510(k)	2021-03-31	II	Cohort	NR	NR	43	No
HealthCCSng	Zebra Medical Vision Ltd.	K210085	510(k)	2021-09-15	II	Comparative	Retrospective	NR	447	No
Overjet Dental Assist	Overjet, Inc.	K210187	510(k)	2021-05-19	II	Comparative	Retrospective	NR	161	No
Viz ICH	Viz.Ai, Inc.	K210209	510(k)	2021-03-23	II	Case-control	Retrospective	2	387	No
CINA CHEST	Avicenna.AI	K210237	510(k)	2021-05-19	II	Cross-sectional	Retrospective	430	694	No
Transpara 1.7.0	ScreenPoint Medical B.V.	K210404	510(k)	2021-06-02	II	Case-control	NR	NR	9122	No
HS40 Diagnostic Ultrasound System	Samsung Medison Co., Ltd.	K210426	510(k)	2021-05-13	II		NR	NR	NR	No
Versana Premier	GE Medical Systems Ultrasound And Primary Care Diagnostics	K210438	510(k)	2021-09-10	II		NR	NR	NR	NR
LINQ II Insertable Cardiac Monitor, Zelda AI ECG Classification System	Medtronic, Inc.	K210484	510(k)	2021-06-11	II	Cohort	NR	NR	NR	No
IM007	Implicity, Inc.	K210543	510(k)	2021-11-03	II		NR	NR	NR	No
Preview Shoulder	Genesis Software Innovations	K210556	510(k)	2021-04-21	II	Cohort	NR	NR	NR	No
Contour ProtegeAI	MIM Software Inc.	K210632	510(k)	2021-10-20	II	Comparative	NR	NR	NR	No
Chest-CAD	Imagen Technologies, Inc	K210666	510(k)	2021-07-20	II	Case-control	Retrospective	9	238	No
BU-CAD	TaiHao Medical Inc.	K210670	510(k)	2021-12-21	II	Case-control	NR	2	628	No
Change Healthcare Anatomical AI	Change Healthcare Canada Company	K210719	510(k)	2021-07-20	II	Cohort	Retrospective	27	NR	No
Us2.v1	eko.ai Pte. Ltd. d/b/a Us2.ai	K210791	510(k)	2021-07-27	II	Case-control	Retrospective	NR	600	No
FlightPlan for Liver	GE Medical Systems SCS	K210807	510(k)	2021-10-22	II	Comparative	NR	NR	NR	No
OnQ Neuro	CorTechs Labs, Inc.	K210831	510(k)	2021-11-19	II	Comparative	NR	NR	NR	No
SwiftMR	AIRS Medical Inc.	K210999	510(k)	2021-10-14	II	Cross-sectional	Retrospective	NR	NR	No
Critical Care Suite with Endotracheal Tube Positing AI algorithm	GE Medical Systems, LLC	K211161	510(k)	2021-10-29	II	Cross-sectional	NR	NR	NR	No
InferRead CT Stroke.AI	Infervision Medical Technology Co., Ltd.	K211179	510(k)	2021-08-12	II	Case-control	Retrospective	3	369	No
qER-Quant	Qure.ai Technologies	K211222	510(k)	2021-07-30	II	Comparative	NR	NR	791	No
Volpara Imaging Software	Volpara Health Technologies Limited	K211279	510(k)	2021-07-27	II		NR	NR	NR	No
EndoScreener	Chengdu Wision Medical Device Co., LTD.	K211326	510(k)	2021-11-19	II	RCT	Prospective	4	223	No
breastscape v1.0	Olea Medical	K211431	510(k)	2021-08-02	II	Comparative	NR	NR	NR	NR
syngo.via MI WorkFlows, Scenium, syngo MBF	Siemens Medical Solutions USA, Inc.	K211459	510(k)	2021-06-10	II		NR	NR	NR	NR
PowerLook Density Assessment Software V4.0	ICAD Inc.	K211506	510(k)	2021-07-12	II	Cohort	NR	NR	NR	No
MammoScreen 2.0	Therapixel	K211541	510(k)	2021-11-26	II	Case-control	NR	NR	240	No
EPIQ Series Diagnostic Ultrasound System, Affiniti Series Diagnostic Ultrasound System	Philips Medical Systems	K211597	510(k)	2021-09-08	II		NR	NR	NR	No
aPROMISE	EXINI Diagnostics AB	K211655	510(k)	2021-07-27	II		NR	NR	NR	No
Lunit INSIGHT MMG	Lunit Inc.	K211678	510(k)	2021-11-17	II	Comparative	Retrospective	NR	240	No
Lunit INSIGHT CXR Triage	Lunit Inc.	K211733	510(k)	2021-11-10	II	Cross-sectional	Retrospective	9	1708	No
Vereos PET/CT	Philips Medical Systems Nederland B.V.	K211764	510(k)	2021-08-06	II	Cross-sectional	NR	NR	NR	No
HALO	Nico.Lab B.V.	K211788	510(k)	2021-07-08	II	Cohort	NR	NR	427	No
HealthPPT	Zebra Medical Vision Ltd.	K211803	510(k)	2021-12-15	II	Cohort	Retrospective	NR	216	No
HERA W9, HERA W10 Diagnostic Ultrasound System	Samsung Medison Co., Ltd.	K211824	510(k)	2021-09-09	II		NR	NR	NR	No
Aquilion Exceed LB	Canon Medical Systems Corporation	K211828	510(k)	2021-09-10	II	Comparative	NR	NR	NR	No
Discovery MI Gen2	GE Medical Systems, LLC.	K211846	510(k)	2021-08-20	II		NR	NR	NR	No
AI Segmentation Varian	Medical Systems, Inc.	K211881	510(k)	2021-09-02	II	Comparative	NR	NR	NR	No
V8 Diagnostic Ultrasound System	Samsung Medison CO., LTD.	K211945	510(k)	2021-09-08	II		NR	NR	NR	No
GI Genius	Cosmo Artificial Intelligence - AI Ltd	K211951	510(k)	2021-07-23	II		NR	NR	NR	No
SubtlePET	Subtle Medical, Inc.	K211964	510(k)	2021-09-28	II		NR	NR	NR	No
Deep Learning Image Reconstruction	GE Healthcare Japan Corporation	K212067	510(k)	2021-09-17	II	Cross-sectional	Retrospective	NR	60	No
ClariCT.AI	ClariPi Inc.	K212074	510(k)	2021-07-27	II		NR	NR	NR	No
Kosmos	EchoNous, Inc.	K212100	510(k)	2021-08-06	II		NR	NR	NR	No
VBrain-OAR	Vysioneer Inc.	K212116	510(k)	2021-10-12	II		NR	NR	NR	No
Advanced Algorithms for Treatment Management Applications (AATMA)	Elekta Solutions AB	K212218	510(k)	2021-10-25	II	Cross-sectional	Retrospective	NR	271	No
TruSPECT Radiological Image Processing Station	Spectrum Dynamics Medical Ltd	K212230	510(k)	2021-08-16	II	Comparative	Retrospective	NR	NR	No
StrokeSENS LVO	Circle Neurovascular Imaging, Inc	K212261	510(k)	2021-10-14	II	Case-control	Retrospective	NR	400	No
TEX20/TEX20 Pro/TEX20S/TEX20T/TEX20 Exp/TEX20 Elite Diagnostic Ultrasound System, TEX10/ TEX10 Pro/TEX10S/TEX10T/TEX10 Exp/TEX10 Elite/TE X/TE X Lite Diagnostic Ultrasound System	Shenzhen Mindray Bio-Medical Electronics Co.,LTD	K212265	510(k)	2021-11-16	II		NR	NR	NR	No
Intelligent NR	Canon Inc.	K212269	510(k)	2021-09-17	II		NR	NR	NR	No
Soteria.AI	Omega Medical Imaging, LLC	K212336	510(k)	2021-11-17	II		NR	NR	NR	No
EndoNaut	Therenva SAS	K212383	510(k)	2021-08-31	II		NR	NR	NR	No
Swoop Point-of-Care Magnetic Resonance Imaging (POC MRI) Scanner System	Hyperfine, Inc.	K212456	510(k)	2021-11-17	II		NR	NR	NR	No
LVivo Seamless V2.0	DiA Imaging Analysis Ltd	K212466	510(k)	2021-12-09	II	Cohort	NR	NR	100	No
IRNF App	Apple Inc.	K212516	510(k)	2021-10-22	II	Cohort	Prospective	NR	573	No
Koios DS	Koios Medical, Inc.	K212616	510(k)	2021-12-16	II	Case-control	Retrospective	NR	1550	No
qXR-BT	Qure.ai Technologies	K212690	510(k)	2021-12-21	II	Cross-sectional	NR	NR	162	No
Al-Rad Companion (Pulmonary)	Siemens Medical Solutions USA, Inc.	K213096	510(k)	2021-12-06	II	Cohort	NR	NR	400	No
RT-Mind-AI	MedMind Technology Co., Ltd.	K213155	510(k)	2021-12-15	II		NR	NR	NR	No
EchoGo Core (2.0)	Ultromics Limited	K213275	510(k)	2021-12-20	II	Cross-sectional	Retrospective	NR	214	No
Vantage Fortian 1.5T	Canon Medical Systems Corporation	K213305	510(k)	2021-12-01	II		NR	NR	NR	No
Clarius Ultrasound Scanner	Clarius Mobile Health Corp.	K213436	510(k)	2021-11-15	II		NR	NR	NR	No
VBrain	Vysioneer Inc.	K213628	510(k)	2021-12-16	II		NR	NR	NR	No
LiverSmart	Resonance Health Analysis Services Pty Ltd	K213776	510(k)	2021-12-29	II		NR	NR	NR	No
Imagio Breast Imaging System	Seno Medical Instruments, Inc.	P200003	Premarket Approval	2021-01-11	II	Cohort	Retrospective	16	1972	No
syngo.CT Brain Hemorrhage	Siemens Medical Solutions USA, Inc.	K203260	510(k)	2022-01-28	II	Case-control	Retrospective	4	600	No
Arterys MICA	Arterys Inc.	K203744	510(k)	2022-03-14	II	Cross-sectional	NR	NR	90	No
ClariPulmo	ClariPi Inc.	K203783	510(k)	2022-04-06	II	Cross-sectional	NR	NR	NR	No
Minuteful - kidney test	Healthy.io Ltd.	K210069	510(k)	2022-07-06	II	Cross-sectional	NR	NR	450	No
Second Opinion	Pearl Inc.	K210365	510(k)	2022-03-04	II	Case-control	Retrospective	NR	2010	No
Caption Interpretation Automated Ejection Fraction Software	Caption Health	K210747	510(k)	2022-01-19	II	Cross-sectional	Retrospective	NR	186	No
Precise Image	Philips Medical Systems Nederland, B.V.	K210760	510(k)	2022-01-14	II	Comparative	NR	NR	55	No
DeepRhythmAI	Medicalgorithmics S.A.	K210822	510(k)	2022-07-27	II		NR	NR	NR	No
AIBOLIT 3D+	AIbolit Technologies, LLC	K211443	510(k)	2022-01-07	II		NR	NR	NR	No
QIR Suite	CASIS Cardiac Simulation & Imaging Software	K211611	510(k)	2022-09-30	II		NR	NR	NR	NR
Segment 3DPrint	Medviso AB	K211966	510(k)	2022-05-06	II	Cross-sectional	NR	NR	41	No
UNiD Spine Analyzer	MEDICREA International, Inc.	K212005	510(k)	2022-01-12	II		NR	NR	NR	No
Follicle Clarity	Cycle Clarity	K212012	510(k)	2022-01-19	II		Prospective	NR	NR	No
INT Contour	Carina Medical LLC	K212274	510(k)	2022-04-08	II	Cross-sectional	Retrospective	NR	NR	No
Aplio i900/i800/i700 Diagnostic Ultrasound System, Software V6.5	Canon Medical Systems Corporation	K212333	510(k)	2022-01-24	II		NR	NR	NR	No
BoneView	Gleamer	K212365	510(k)	2022-03-01	II	Case-control	Retrospective	NR	480	No
Overjet Caries Assist	Overjet, Inc.	K212519	510(k)	2022-05-10	II	Case-control	Retrospective	NR	352	No
EFAI Intelligent Cardiothoracic Ratio (iCTR) Assessment System	Ever Fortune. AI Co., Ltd.	K212624	510(k)	2022-04-04	II	Comparative	Retrospective	3	840	No
Micro C Medical Imaging System, M01	OXOS Medical, Inc.	K212654	510(k)	2022-02-04	II		NR	NR	NR	No
AliveCor QT Service	AliveCor, Inc.	K212662	510(k)	2022-04-26	II	Comparative	NR	NR	NR	No
ProstatID	ScanMed, LLC	K212783	510(k)	2022-07-08	II	Case-control	Retrospective	NR	150	No
MVision AI Segmentation	MVision AI	K212915	510(k)	2022-05-03	II		NR	NR	NR	No
IDx-DR v2.3	Digital Diagnostics Inc.	K213037	510(k)	2022-06-17	II	Cross-sectional	Retrospective	NR	850	Yes
Rapid	iSchema View Inc.	K213165	510(k)	2022-02-08	II		NR	NR	NR	No
Eclipse II with Smart Noise Cancellation	Carestream Health Inc.	K213307	510(k)	2022-01-14	II	Cross-sectional	NR	NR	NR	No
Viz ANEURYSM, Viz ANX	Viz.ai, Inc.	K213319	510(k)	2022-02-18	II	Case-control	Retrospective	NR	315	No
Aorta-CAD	Imagen Technologies, Inc.	K213353	510(k)	2022-09-20	II	Cross-sectional	Retrospective	NR	244	Yes
Study Watch with Irregular Pulse Monitor (Home), Study Watch with Irregular Pulse Monitor	Verily Life Sciences LLC	K213357	510(k)	2022-07-19	II		Prospective	NR	NR	No
ZEUS System (Zio Watch)	iRhythm Technologies, Inc.	K213409	510(k)	2022-07-19	II	Cohort	Prospective	1	NR	No
Aquilion ONE (TSX-306A/3) V10.12 with Spectral Imaging System, Vitrea Software Package, VSTP-001A	Canon Medical Systems Corporation	K213504	510(k)	2022-06-16	II	Cross-sectional	Retrospective	NR	NR	No
TOMTEC-ARENA	TOMTEC Imaging Systems GmbH	K213544	510(k)	2022-01-06	II		NR	NR	NR	No
ClearRead Xray Pneumothorax	Riverain Technologies, Inc.	K213566	510(k)	2022-03-10	II	Case-control	Retrospective	1	1028	Yes
ClearPoint Maestro Brain Model	ClearPoint Neuro, Inc.	K213645	510(k)	2022-08-08	II		NR	NR	101	NR
DEEPVESSEL FFR	KeyaMed NA Inc.	K213657	510(k)	2022-04-01	II	Cross-sectional	NR	8	311	No
SKOUT Software	Iterative Scopes Inc	K213686	510(k)	2022-08-12	II	Cross-sectional	Prospective	NR	2463	Yes
MAGNETOM Vida with syngo MR XA50A	Siemens Medical Solutions USA, Inc.	K213693	510(k)	2022-02-25	II		NR	NR	NR	No
AI-Rad Companion Brain MR	Siemens Healthcare GmBh	K213706	510(k)	2022-04-15	II	Cross-sectional	Retrospective	NR	89	No
AI-Rad Companion (Pulmonary)	Siemens Healthcare GmBh	K213713	510(k)	2022-08-11	II		NR	NR	200	Yes
AIR Recon DL	GE Medical Systems,LLC (GE Healthcare)	K213717	510(k)	2022-06-08	II	Cross-sectional	Retrospective	10	129	No
BriefCase	Aidoc Medical, Ltd.	K213721	510(k)	2022-03-21	II	Case-control	Retrospective	5	268	No
CardIQ Suite	GE Medical Systems SCS	K213725	510(k)	2022-03-11	II	Comparative	NR	NR	NR	No
Quantib ND	Quantib B.V.	K213737	510(k)	2022-01-14	II	Comparative	NR	NR	33	No
ABMD Software	HeartLung Corporation	K213760	510(k)	2022-07-29	II	Cohort	Retrospective	1	1165	No
Customize	3D-Side SA	K213779	510(k)	2022-03-16	II		NR	NR	NR	NR
Eko Murmur Analysis Software (EMAS)	Eko Devices, Inc.	K213794	510(k)	2022-06-29	II	Comparative	NR	NR	2380	No
Videa Caries Assist	VideaHealth, Inc	K213795	510(k)	2022-04-21	II	RCT	Retrospective	10	226	No
HeartFlow Analysis	HeartFlow, Inc.	K213857	510(k)	2022-10-14	II		NR	NR	NR	NR
EarliPoint System	EarliTec Diagnostics, Inc.	K213882	510(k)	2022-06-08	II	Comparative	Prospective	6	500	No
BriefCase	Aidoc Medical, Ltd.	K213886	510(k)	2022-04-26	II	Case-control	Retrospective	3	159	No
Revolution Ascend	GE Healthcare Japan Corporation	K213938	510(k)	2022-02-04	II		NR	NR	NR	No
Annalise Enterprise CXR Triage Pneumothorax	Annalise-AI	K213941	510(k)	2022-02-24	II	Case-control	Retrospective	4	949	No
HealthOST	NanoxAI Ltd.	K213944	510(k)	2022-04-22	II	Cross-sectional	Retrospective	NR	150	No
LiverMultiScan v5 (LMSv5)	Perspectum	K213960	510(k)	2022-09-06	II		NR	NR	NR	NR
Atrial Fibrillation History Feature	Apple Inc.	K213971	510(k)	2022-06-03	II	Comparative	Prospective	NR	413	No
Contour ProtegeAI	MIM Software Inc.	K213976	510(k)	2022-02-03	II	Cross-sectional	Retrospective	31	4061	No
cvi42 Auto Imaging Software Application	Circle Cardiovascular Imaging Inc	K213998	510(k)	2022-07-28	II	Cross-sectional	Retrospective	NR	235	No
Deep Learning Image Reconstruction	GE Medical Systems	K213999	510(k)	2022-02-18	II	Cross-sectional	Retrospective	NR	40	No
syngo.CT Extended Functionality	Siemens Medical Solutions USA, Inc.	K214019	510(k)	2022-01-20	II		NR	NR	NR	No
AVIEW	Coreline Soft Co., Ltd.	K214036	510(k)	2022-12-23	II		Retrospective	NR	129	Nr
BriefCase	Aidoc Medical, Ltd.	K214043	510(k)	2022-03-14	II	Case-control	Retrospective	5	619	No
MRCAT Head & Neck	Philips Oy	K214081	510(k)	2022-04-05	II		NR	NR	NR	No
X100HT with Slide Loader with Full Field Peripheral Blood Smear (PBS) Application	Scopio Labs Ltd.	K220013	510(k)	2022-05-03	II		NR	NR	NR	No
CogNet QmTRIAGE	MedCognetics, Inc.	K220080	510(k)	2022-09-29	II	Cohort	Retrospective	NR	800	NR
Saige-Dx	DeepHealth, Inc.	K220105	510(k)	2022-05-12	II	Case-control	Retrospective	9	1304	No
Rayvolve	AZmed SAS	K220164	510(k)	2022-06-02	II	Comparative	Retrospective	4	2626	No
Vantage Galan 3T, MRT-3020, V8.0 with AiCE Reconstruction Processing Unit for MR	Canon Medical Systems Corporation	K220192	510(k)	2022-04-08	II		NR	NR	NR	No
EFAI RTSuite CT HN-Segmentation System	Ever Fortune.AI Co., Ltd.	K220264	510(k)	2022-04-28	II	Cross-sectional	NR	NR	NR	No
uMR Omega with uWS-MR-MRS	Shanghai United Imaging Healthcare Co., Ltd.	K220332	510(k)	2022-10-27	II		NR	NR	NR	NR
Voluson Expert 22, Voluson Expert 20, Voluson Expert 18	GE Medical Systems Ultrasound and Primary Care Diagnostics,	K220358	510(k)	2022-06-06	II	Comparative	Both	NR	110	No
SwiftMR	AIRS Medical Inc.	K220416	510(k)	2022-05-25	II	Cross-sectional	Retrospective	NR	NR	No
Viz SDH	Viz.ai, Inc.	K220439	510(k)	2022-07-25	II	Cross-sectional	Retrospective	3	542	No
Versana Balance	GE Medical Systems Ultrasound and Primary Care Diagnostics,	K220446	510(k)	2022-05-11	II		NR	NR	NR	No
CoLumbo	Smart Soft Healthcare AD	K220497	510(k)	2022-06-23	II	Cross-sectional	Retrospective	7	101	No
Rapid PE Triage and Notification (PETN)	iSchemaView Inc.	K220499	510(k)	2022-05-17	II	Case-control	Retrospective	NR	600	No
aPROMISE X	EXINI Diagnostics AB	K220590	510(k)	2022-04-29	II		NR	NR	NR	No
AutoContour Model RADAC V2	Radformation, Inc.	K220598	510(k)	2022-08-24	II		Retrospective	NR	16	Yes
AI4CMR v1.0	AI4MedImaging Medical Solutions S.A.	K220624	510(k)	2022-07-22	II	Cross-sectional	Retrospective	1	824	No
BriefCase	Aidoc Medical, Ltd.	K220709	510(k)	2022-10-07	II	Cross-sectional	Retrospective	5	342	NR
eMurmur Heart AI	CSD Labs GmbH	K220766	510(k)	2022-05-31	II		NR	NR	NR	No
syngo.via RT Image Suite	Siemens Medical Solutions USA Inc.	K220783	510(k)	2022-09-07	II		NR	NR	108	NR
ART-PLAN	TheraPanacea	K220813	510(k)	2022-06-17	II	Cross-sectional	Retrospective	NR	374160	No
BrainInsight	Hyperfine, Inc.	K220815	510(k)	2022-07-19	II	Comparative	Prospective	NR	NR	No
Venue Fit	GE Medical Systems	K220848	510(k)	2022-06-27	II	Cross-sectional	Retrospective	NR	3776	No
Venue	GE Medical Systems	K220851	510(k)	2022-06-27	II	Cross-sectional	Retrospective	NR	3776	No
Vivid E80, Vivid E90, Vivid E95	GE Medical Systems Ultrasound and	K220882	510(k)	2022-07-22	II	Cross-sectional	Retrospective	NR	135	No
Overjet Calculus Assist	Overjet, Inc.	K220928	510(k)	2022-12-16	II	Cross-sectional	Retrospective	NR	601	Yes
MAGNETOM Lumina and MAGNETOM Vida Fit with syngo MR XA50A	Siemens Medical Solutions USA Inc.	K220939	510(k)	2022-04-29	II		NR	NR	NR	No
EchoPAC Software Only, EchoPAC Plug-in	GE Medical Systems Ultrasound and Primary Care Diagnostics,	K220940	510(k)	2022-07-22	II	Cross-sectional	Retrospective	NR	135	No
Libby Echo:Prio	Dyad Medical, Inc	K220956	510(k)	2022-07-20	II		Retrospective	NR	NR	No
Deep Learning Image Reconstruction	GE Healthcare Japan Corporation	K220961	510(k)	2022-07-29	II		NR	NR	NR	No
V8 Diagnostic Ultrasound System, V7 Diagnostic Ultrasound System	Samsung Medison Co., Ltd.	K220975	510(k)	2022-06-29	II	Comparative	NR	NR	2146	No
Aquilion Precision (TSX-304A/4) V10.10 with AiCE	Canon Medical Systems Corporation	K220986	510(k)	2022-09-12	II		NR	NR	NR	NR
Viz RV/LV	Viz.Ai, Inc.	K221100	510(k)	2022-08-29	II		NR	4	750	NR
Quantib Prostate	Quantib BV	K221106	510(k)	2022-05-13	II	Cross-sectional	Prospective	NR	NR	No
Vivid T8, Vivid T9	GE Medical Systems Ultrasound and Primary Care Diagnostics,	K221147	510(k)	2022-07-18	II	Cross-sectional	Retrospective	NR	135	No
Vivid iq	GE Medical Systems Ultrasound & Primary Care Diagnostics LLC	K221148	510(k)	2022-07-18	II	Cross-sectional	Retrospective	NR	135	No
SomnoMetry	Neumetry Medical Inc	K221179	510(k)	2022-09-21	II	Cross-sectional	Retrospective	NR	201	Yes
AEYE-DS	AEYE Health, Inc.	K221183	510(k)	2022-11-10	II	Cross-sectional	Prospective	8	531	Yes
syngo.CT CaScoring	Siemens Medical Solutions USA, Inc.	K221219	510(k)	2022-05-17	II		NR	NR	NR	No
BriefCase	Aidoc Medical, Ltd.	K221240	510(k)	2022-05-17	II	Cross-sectional	Retrospective	5	220	No
DrAid for Radiology v1	VinBrain Joint Stock Company	K221241	510(k)	2022-09-01	II		NR	NR	750	NR
AI-Rad Companion Organs RT	Siemens Medical Solutions USA, Inc	K221305	510(k)	2022-10-14	II	Cohort	Retrospective	Multiple	113	Yes
BriefCase	Aidoc Medical, Ltd.	K221314	510(k)	2022-06-03	II	Cross-sectional	Retrospective	3	111	No
BriefCase	Aidoc Medical, Ltd.	K221330	510(k)	2022-11-18	II	Cross-sectional	Retrospective	5	921	Yes
Transpara 1.7.2	ScreenPoint Medical B.V.	K221347	510(k)	2022-08-03	II	Case-control	Retrospective	Multiple	10690	Yes
Swoop Portable MR Imaging System	Hyperfine, Inc.	K221393	510(k)	2022-06-10	II		NR	NR	NR	No
Customize	3D-Side SA	K221432	510(k)	2022-08-03	II		NR	NR	NR	NR
Genius AI Detection 2.0	Hologic, Inc.	K221449	510(k)	2022-10-06	II		NR	NR	NR	NR
Rapid ICH	iSchemaView Inc.	K221456	510(k)	2022-09-12	II	Cross-sectional	Retrospective	NR	314	Yes
EFAI ChestSuite XR Pneumothorax Assessment System	Ever Fortune.AI Co., Ltd.	K221552	510(k)	2022-11-08	II	Cross-sectional	Retrospective	4	800	Yes
HS40 Diagnostic Ultrasound System	Samsung Medison Co., Ltd.	K221599	510(k)	2022-08-22	II		Both	NR	86	Yes
Avenda Health AI Prostate Cancer Planning Software	Avenda Health, Inc.	K221624	510(k)	2022-11-22	II	Cross-sectional	Retrospective	NR	137	Yes
Spine CAMP™	Medical Metrics, Inc.	K221632	510(k)	2022-10-18	II		NR	NR	447	NR
CINA	AVICENNA.AI	K221716	510(k)	2022-11-22	II	Cross-sectional	Retrospective	3	1290	Yes
syngo.CT Extended Functionality	Siemens Medical Solutions USA, Inc.	K221727	510(k)	2022-07-13	II		NR	NR	NR	No
NS-HGlio	Neosoma Inc.	K221738	510(k)	2022-09-27	II		Retrospective	NR	132	NR
BoneMRI v1.4	MRlguidance B.V.	K221762	510(k)	2022-11-16	II	Comparative	Retrospective	NR	73	NR
VISIONAIR	PacificMD Biotech Llc	K221892	510(k)	2022-10-05	II		NR	NR	NR	NR
Swoop Portable MR Imaging System	Hyperfine, Inc.	K221923	510(k)	2022-07-28	II		NR	NR	NR	No
EndoNaut	Therenva SAS	K222070	510(k)	2022-10-25	II		NR	NR	NR	NR
EFAI ChestSuite XR Pleural Effusion Assessment System	Ever Fortune.AI Co., Ltd.	K222076	510(k)	2022-09-08	II	Comparative	Retrospective	NR	600	Yes
MI View&GO	Siemens Medical Solutions USA, Inc.	K222172	510(k)	2022-08-19	II		NR	NR	NR	NR
Saige-Density	DeepHealth, Inc.	K222275	510(k)	2022-12-16	II	Comparative	Retrospective	5	6170	NR
BriefCase	Aidoc Medical, Ltd.	K222277	510(k)	2022-08-26	II	Cross-sectional	Retrospective	6	499	Yes
BriefCase	Aidoc Medical, Ltd.	K222329	510(k)	2022-09-28	II	Cross-sectional	Retrospective	5	499	Yes
AI-Rad Companion (Musculoskeletal)	Siemens Medical Solutions USA, Inc.	K222361	510(k)	2022-10-20	II		NR	NR	140	NR
Syngo Dynamics (Version VA40F)	Siemens Medical Solutions USA, Inc.	K222428	510(k)	2022-11-14	II	Comparative	Retrospective	3	150	NR
BriefCase	Aidoc Medical, Ltd.	K222692	510(k)	2022-12-05	II	Cross-sectional	Retrospective	5	318	Yes
SIS System (Version 5.6.0)	Surgical Information Sciences, Inc.	K223032	510(k)	2022-11-21	II		NR	NR	NR	NR
Viz LVO ContaCT	Viz.Ai, Inc.	K223042	510(k)	2022-10-21	II		NR	NR	NR	NR
BrainInsight	Hyperfine, Inc.	K223268	510(k)	2022-12-16	II		Retrospective	Multiple	NR	Yes
MR 5300 and MR 7700 R11 MR Systems	Philips Medical Systems Nederlands B.V.	K223442	510(k)	2022-12-23	II		Retrospective	NR	NR	NR
PMD-200	Medasense Biometrics Ltd.	DEN210022	De Novo	2023-02-17	II		NR	NR	NR	No
Caption Interpretation Automated Ejection Fraction Software	Caption Health, Inc	DEN220063	De Novo	2023-02-24	II		NR	NR	NR	No
Autoplaque	Cedars-Sinai Medical Center: AIM	K212758	510(k)	2023-05-19	II	Comparative	Retrospective	NR	376	No
Formus Hip	Formus Labs, Ltd	K213272	510(k)	2023-03-31	II	Comparative	Retrospective	NR	60	Yes
CerebralGo Plus	Yukun (Beijing) Technology Co., Ltd	K213986	510(k)	2023-04-13	II	Comparative	NR	NR	141	Yes
Neurophet AQUA	NEUROPHET, Inc.	K220437	510(k)	2023-05-10	II		NR	NR	114	No
Brainomix 360 e-ASPECTS	Brainomix Limited	K221564	510(k)	2023-02-23	II	Cross-sectional	Retrospective	NR	54	Yes
AVIEW Lung Nodule CAD	Coreline Soft Co., Ltd.	K221592	510(k)	2023-02-24	II	Cross-sectional	Retrospective	NR	151	Yes
Xeleris V Processing and Review System	GE Healthcare	K221680	510(k)	2023-03-01	II		NR	NR	NR	No
AccuContour	Manteia Technologies Co., Ltd.	K221706	510(k)	2023-03-09	II		NR	NR	NR	No
NeuroRPM	New Touch Digital Inc.	K221772	510(k)	2023-03-17	II	Cross-sectional	NR	1	36	Yes
QOCA image Smart CXR Image Processing System	Quanta Computer Inc.	K221868	510(k)	2023-01-27	II	Comparative	Retrospective	2	6052	Yes
DTX Studio Clinic 3.0	Nobel Biocare AB	K221921	510(k)	2023-03-28	II	Comparative	Retrospective	NR	216	Yes
MPXA-2000	Medipixel, Inc.	K222036	510(k)	2023-03-22	II		Retrospective	NR	305	No
RadioLens v1.0	Synapsica	K222174	510(k)	2023-03-28	II	Comparative	Retrospective	200	600	Yes
BoneView	Gleamer	K222176	510(k)	2023-03-02	II	Cross-sectional	Retrospective	NR	480	Yes
Annalise Enterprise CXR Triage Trauma	Annalise-AI Pty Ltd	K222179	510(k)	2023-03-28	II	Cohort	Retrospective	4	1269	Yes
Annalise Enterprise CXR Triage Trauma	Annalise-AI Pty Ltd	K222268	510(k)	2023-03-28	II	Comparative	Retrospective	4	589	Yes
RayStation 12A	Raysearch Laboratories AB (Publ)	K222312	510(k)	2023-03-29	II		NR	NR	NR	No
AI-Rad Companion (Cardiovascular)	Siemens Medical Solutions U.S.A.	K222360	510(k)	2023-04-06	II	Cohort	Retrospective	NR	315	Yes
ZEUS System	iRhythm Technologies, Inc.	K222389	510(k)	2023-02-15	II		NR	NR	NR	NR
Clarius AI	Clarius Mobile Health Corp.	K222406	510(k)	2023-01-23	II	Comparative	Retrospective	NR	2503	NR
AIBOLIT 3D+	AIbolit Technologies, LLC	K222458	510(k)	2023-01-12	II		Retrospective	NR	NR	NR
Belun Sleep System BLS-10	Belun Technology Company Limited	K222579	510(k)	2023-02-23	II	Comparative	Prospective	NR	106	Yes
TruPlan Computed Tomography (CT) Imaging Software	Circle Cardiovascular Imaging Inc.	K222593	510(k)	2023-01-18	II	Cross-sectional	Retrospective	Multiple	633	Yes
Ceevra Reveal 3	Ceevra, Inc.	K222676	510(k)	2023-04-25	II	Comparative	Retrospective	NR	141	Yes
Radiation Planning Assistant (RPA)	University of Texas, MD Anderson Cancer Center	K222728	510(k)	2023-05-17	II		Prospective	5	320	Yes
Axial3D Insight	Axial Medical Printing Limited	K222745	510(k)	2023-07-03	II		NR	NR	12	Yes
Overjet Caries Assist	Overjet, Inc.	K222746	510(k)	2023-03-27	II	Comparative	NR	NR	660	Yes
uMR 680	Shanghai United Imaging Intelligence Co., Ltd.	K222755	510(k)	2023-02-16	II	Comparative	Retrospective	NR	68	NR
Oncospace	Oncospace, Inc.	K222803	510(k)	2023-02-02	II	Comparative	Retrospective	NR	32	No
Aquilion Serve (TSX-307A/1) V1.2 with AiCE-i	Canon Medical Systems Corporation	K222819	510(k)	2023-03-03	II	Comparative	NR	NR	NR	No
Rapid NCCT Stroke	iSchemaView Inc.	K222884	510(k)	2023-03-02	II	Cross-sectional	Retrospective	NR	254	Yes
LVivo IQS	DiA Imaging Analysis Ltd.	K222970	510(k)	2023-02-01	II	Comparative	Retrospective	NR	64	No
uCT ATLAS Astound with uWS-CT-Dual Energy Analysis	Shanghai United Imaging Healthcare Co., Ltd.	K223028	510(k)	2023-02-16	II		NR	NR	NR	NR
AIio	AIio, Inc.	K223073	510(k)	2023-03-17	II		Prospective	NR	125	No
Brainlab Elements Image Fusion, Contouring (4.5);Image Fusion (4.5);Fibertracking (2.0);BOLD MRI Mapping (1.0);Image Fusion Angio (1.0)	Brainlab AG	K223106	510(k)	2023-07-14	II		NR	NR	NR	No
Precision DL	GE Healthcare	K223212	510(k)	2023-04-27	II	Comparative	NR	2	NR	No
Annalise Enterprise CTB Triage Trauma	Annalise-AI Pty Ltd	K223240	510(k)	2023-04-03	II	Cohort	Retrospective	5	3363	Yes
Velacur	Sonic Incytes	K223287	510(k)	2023-04-20	II	Comparative	NR	NR	1500	No
Cranial Navigation, Navigation Software Cranial, Navigation Software Craniofacial, Cranial EM System, Automatic Registration iMRI	Brainlab AG	K223288	510(k)	2023-07-21	II		NR	NR	NR	No
Videa Perio Assist	VideaHealth, Inc	K223296	510(k)	2023-02-06	II	Comparative	Retrospective	NR	189	Yes
uMI Panorama	Shanghai United Imaging Healthcare Co., Ltd.	K223325	510(k)	2023-03-10	II		NR	NR	NR	No
UltraSight AI Guidance	UltraSight Inc	K223347	510(k)	2023-07-24	II	Cross-sectional	Prospective	NR	240	Yes
EyeArt v2.2.0	Eyenuk, Inc	K223357	510(k)	2023-06-16	II	Cross-sectional	Both	NR	246	Yes
V8 Diagnostic Ultrasound System, V7 Diagnostic Ultrasound System	Samsung Medison Co., Ltd.	K223387	510(k)	2023-02-13	II	Comparative	Both	NR	2146	NR
Rapid RV/LV	iSchemaView Inc.	K223396	510(k)	2023-02-01	II	Comparative	Retrospective	NR	124	Yes
Spine Auto Views	GE Medical Systems SCS	K223424	510(k)	2023-07-13	II		NR	NR	NR	No
ECHELON Synergy MRI system	FUJIFILM Healthcare Corporation	K223426	510(k)	2023-07-13	II	Comparative	NR	NR	382	No
Viz AAA	Viz.ai, Inc.	K223443	510(k)	2023-03-17	II	Comparative	NR	2	466	Yes
Ingenia, Ingenia CX, Ingenia Elition, Ingenia Ambition, MR 5300 and MR 7700 MR Systems	Philips Medical Systems Nederland B.V.	K223458	510(k)	2023-04-06	II		NR	NR	NR	No
ME-APDS™; MAGENTIQ-COLO™	Magentiq Eye LTD	K223473	510(k)	2023-07-25	II	RCT	Prospective	10	950	Yes
FlightPlan for Embolization	GE Medical Systems SCS	K223490	510(k)	2023-03-21	II	Comparative	NR	NR	207	No
Critical Care Suite with Pneumothorax Detection AI Algorithm, Critical Care Suite 2.1, Critical Care Suite	GE Medical Systems, LLC	K223491	510(k)	2023-05-25	II		NR	6	12000	Yes
ViewFinder Software Version 1.1	Elaitra Ltd	K223501	510(k)	2023-04-21	II	Comparative	Retrospective	1	34	No
MR Diffusion Perfusion Mismatch V1.0	Olea Medical	K223502	510(k)	2023-01-13	II		NR	NR	NR	Yes
Ceribell Status Epilepticus Monitor	Ceribell, Inc.	K223504	510(k)	2023-05-23	II	Cross-sectional	Retrospective	6	350	Yes
Spectral Bone Marrow	GE Medical Systems, LLC	K223514	510(k)	2023-03-09	II	Comparative	Retrospective	NR	146	No
VX1+	Volta Medical	K223516	510(k)	2023-01-21	II	Comparative	Retrospective	1	22	NR
Sonic DL	GE Medical Systems, LLC	K223523	510(k)	2023-05-30	II	Comparative	NR	7	107	No
Brainlab Elements – Trajectory Planning (2.6), Elements Stereotaxy, Elements Lead Localization, Elements Trajectory Planning Cranial	Brainlab AG	K223552	510(k)	2023-04-19	II		NR	NR	NR	No
DeepCatch	MEDICALIP Co., Ltd	K223556	510(k)	2023-06-16	II	Comparative	NR	NR	167	Yes
SubtleMR (2.3.x)	Subtle Medical, Inc.	K223623	510(k)	2023-05-11	II		Retrospective	NR	NR	No
Reveal LINQ Insertable Cardiac Monitor, LINQ II Insertable Cardiac Monitor, AccuRhythm AI ECG Classification System	Medtronic, Inc.	K223630	510(k)	2023-04-05	II		NR	NR	NR	No
IB Lab LAMA	IB Lab Gmbh	K223646	510(k)	2023-06-16	II	Comparative	NR	1	189	Yes
MOZI TPS	Manteia Technologies Co., Ltd	K223724	510(k)	2023-07-10	II		NR	NR	187	Yes
Aquilion Precision (TSX-304A/4) V10.14 with AiCE	Canon Medical Systems Corporation	K223726	510(k)	2023-03-07	II		NR	NR	NR	No
ENT EM	Brainlab AG	K223734	510(k)	2023-04-27	II		NR	NR	NR	No
Lumify Diagnostic Ultrasound System	Philips Ultrasound	K223771	510(k)	2023-05-04	II	Comparative	Retrospective	NR	416	Yes
Contour ProtégéAI	MIM Software Inc.	K223774	510(k)	2023-04-06	II	Comparative	Retrospective	10	819	Yes
Ultrasound System 2300	BK Medical Aps	K223830	510(k)	2023-04-11	II	Comparative	NR	NR	2436	No
FEops HEARTguideTM, FEops HEARTguideTM ALPACA	FEops NV	K223855	510(k)	2023-06-06	II	Comparative	Retrospective	NR	35	Yes
BriefCase	Aidoc Medical, Ltd.	K230020	510(k)	2023-02-01	II	Cross-sectional	Retrospective	5	308	Yes
ART-Plan	Therapanacea SAS	K230023	510(k)	2023-04-19	II	Cohort	Retrospective	NR	274160	Yes
uOmnispace	Shanghai United Imaging Healthcare Co., Ltd.	K230039	510(k)	2023-07-20	II	Comparative	NR	NR	60	Yes
Auto Segmentation	GE Medical Systems, LLC	K230082	510(k)	2023-05-04	II	Comparative	Retrospective	NR	302	Yes
HERA W10 Diagnostic Ultrasound System; HERA W9 Diagnostic Ultrasound System	Samsung Medison CO., LTD.	K230084	510(k)	2023-04-21	II	Comparative	NR	2	1640	No
Genius AI Detection 2.0 with CC-MLO Correlation	Hologic, Inc.	K230096	510(k)	2023-05-23	II	Comparative	Retrospective	NR	667	No
CAC Software	Imbio, Inc.	K230112	510(k)	2023-06-13	II	Comparative	Retrospective	NR	500	No
OptimMRI	RebrAIn, SAS	K230150	510(k)	2023-07-21	II	Comparative	Retrospective	NR	75	No
BoneMRI v1.6	MRIguidance B.V	K230197	510(k)	2023-02-22	II	Comparative	Retrospective	NR	204	No
Swoop® Portable MR Imaging System™	Hyperfine, Inc.	K230208	510(k)	2023-02-22	II		NR	NR	NR	No
iCAC Device	Bunkerhill, Inc.	K230223	510(k)	2023-04-25	II	Comparative	Retrospective	9	762	Yes
Ezra Flash	Ezra AI Inc.	K230264	510(k)	2023-04-13	II		NR	NR	NR	No
Saranas Early Bird Bleed Monitoring System	Saranas, Inc.	K230273	510(k)	2023-05-25	II		NR	NR	NR	No
Samsung ECG Monitor Application with Irregular Heart Rhythm Notification	Samsung Electronics Co.,Ltd.	K230292	510(k)	2023-05-02	II	Cohort	Prospective	NR	888	Yes
EarliPoint	EarliTec Diagnostics, Inc.	K230337	510(k)	2023-06-29	II	Comparative	Prospective	6	475	Yes
Sonio Detect	Sonio	K230365	510(k)	2023-07-25	II		Retrospective	7	17885	Yes
Bladder AI (AIBV01)	Exo Inc	K230497	510(k)	2023-06-22	II	Comparative	Prospective	NR	122	Yes
MR DWI/FLAIR Measurement V1.0	Olea Medical	K230552	510(k)	2023-04-26	II		NR	NR	NR	Yes
LINQ II Insertable Cardiac Monitor, CareLink SmartSync LINQ II ICM Application	Medtronic, Inc.	K230553	510(k)	2023-04-26	II		NR	NR	NR	No
Limbus Contour	Limbus AI Inc.	K230575	510(k)	2023-04-07	II		NR	NR	NR	No
SKOUT® system	Iterative Scopes Inc.	K230658	510(k)	2023-04-07	II		NR	NR	NR	No
AutoContour Model RADAC V3	Radformation, Inc.	K230685	510(k)	2023-04-14	II	Comparative	NR	NR	50	Yes
Quantib Prostate	Quantib B.V.	K230772	510(k)	2023-04-17	II		NR	NR	NR	No
Deep Learning Image Reconstruction	GE Healthcare Japan Corporation	K230807	510(k)	2023-04-20	II		NR	NR	NR	No
AusculThing ACC	AusculThing Oy	K230823	510(k)	2023-07-12	II	Comparative	NR	4	133	Yes
ANDI	Imeka Solutions, Inc.	K230913	510(k)	2023-07-25	II		NR	NR	NR	No
SIS System	Surgical Information Sciences, Inc.	K230977	510(k)	2023-05-02	II		NR	NR	NR	No
Global Hypoperfusion Index (GHI) Algorithm	Edwards Lifesciences, LLC	K231038	510(k)	2023-07-26	II		Retrospective	NR	NR	NR
GI Genius System 100 and GI Genius System 200	Cosmo Artificial Intelligence - AI, Ltd.	K231143	510(k)	2023-05-19	II		NR	NR	NR	No
syngo.CT Lung CAD (Version VD30)	Siemens Healthcare GmbH	K231157	510(k)	2023-07-19	II	Comparative	Retrospective	NR	712	Yes
Irregular Rhythm Notification Feature (IRNF)	Apple Inc.	K231173	510(k)	2023-07-21	II		NR	NR	NR	No
Brainomix 360 Triage ICH	Brainomix Limited	K231195	510(k)	2023-07-27	II	Comparative	Retrospective	30	341	Yes
HepaFatSmart (V2.0.0)	Resonance Health Analysis Services Pty Ltd.	K231459	510(k)	2023-06-20	II	Comparative	NR	NR	300	Yes
Spine CAMP™ (1.1)	Medical Metrics, Inc	K231668	510(k)	2023-07-07	II	Comparative	NR	NR	447	No
